# Supplementary material for: The spatial propagation and increasing dominance of Gilbertiodendron dewevrei (Fabaceae) in the eastern Congo basin
Source: PLoS One. 2023 Feb 7;18(2):e0275519. doi: 10.1371/journal.pone.0275519 (PMC9904485; doi:10.1371/journal.pone.0275519)
Supplement: S1 Data — A compressed directory of R data science scripts, custom functions, and support files used to conduct the geospatial and statistical analyses presented herein. (ZIP) [file pone.0275519.s004.zip]

Archive with 39 entries (39 files):
- R/A_Primary.R
- R/assignPatchIDs_function.R
- R/B_1_Create_Base_Tabular_Dataset_01.R
- R/B_2_Repair_Records_without_Coordinates.R
- R/B_3_Clean_Species_Information.R
- R/B_4_Additional_Cleaning_Tasks_and_QAQC.R
- R/bootstrapResultsDataFrame.csv
- R/C_1_Create_Spatial_Data_Structures.R
- R/computeT1IndicesOfShortestDistances_function.R
- R/D_1_Isoline_Modeling_A_Prep_and_Plot.R
- R/D_2_Isoline_Modeling_Triplet_Plots_Color.R
- R/D_3_Isoline_Modeling_B_Radius_of_Gyration.R
- R/dSQpermutationTesting.R
- R/E_1_Isoline_Modeling_C_Isoline_Movement.R
- R/E_2_Isoline_Modeling_D_Permutation_Testing.R
- R/E_3_Isoline_Modeling_E_Permutation_Testing_Post_Processing.R
- R/E_4_Isoline_Modeling_F_Bootstrapping.R
- R/F_1_Kernel_Density_of_BA.R
- R/F_2_Mean_Difference_in_Intensity_Bootstrapping.R
- R/F_3_Gap_Dynamics.R
- R/intensitySurface_function.R
- R/isoline_function.R
- R/isolineArea_function.R
- R/isolineBootstrapping_function.R
- R/isolineMovement_function.R
- R/isolineMovement_function_Supplement_A.R
- R/isolineMovement_function_Supplement_B.R
- R/jobFile.sh
- R/kernelSumOfDifferenceGrid_function.R
- R/Merge_RDS_Files.R
- R/movementBootstrap_function.R
- R/Packages.csv
- R/padDifferenceMatrix_function.R
- R/padMatrix_function.R
- R/permuteIsoline_function.R
- R/radiusOfGyration_function.R
- R/Read_Me.txt
- R/renewBaseSubsetsForIntensityEstimation.R
- R/vectorPlot_function.R
