# Supplementary material for: The spatial propagation and increasing dominance of Gilbertiodendron dewevrei (Fabaceae) in the eastern Congo basin
Source: PLoS One. 2023 Feb 7;18(2):e0275519. doi: 10.1371/journal.pone.0275519 (PMC9904485; doi:10.1371/journal.pone.0275519)
Supplement: S1 Data — A compressed directory of R data science scripts, custom functions, and support files used to conduct the geospatial and statistical analyses presented herein. (ZIP) [file pone.0275519.s004.zip › R/A_Primary.R]

# ██████████████████████████████████████████████████████████████████████████
# ██████████████████████████████████████████████████████████████████████████


# This is a root file used to call analytical functions for analyses detailed
# in: Glick, H.B., Umunay, P.M., Makana, J.-R., Tomlin, C.D., Reuning-Scherer,
# J.D., and Gregoire, T.G. 2022. The spatial propagation and increasing
# dominance of Gilbertiodendron dewevrei (Fabaceae) in the eastern Congo basin.
# PLOS One

# ██████████████████████████████████████████████████████████████████████████
# ██████████████████████████████████████████████████████████████████████████

# sessionInfo() details for the computer that executed this code can be found in
# the associated Read_Me.txt file.

# If you want to recreate environment used in analysis, see sesssionInfo() noted
# above. Analysis was originally run on a Windows machine with R 3.5.3. A file
# named Packages.csv has been provided to help with environment replication.

# # Create custom library for packages
# .libPaths("packages")
# # Check that first library is the custom one
# .libPaths()
# 
# # Use remotes to install specific version of packages
# install.packages('remotes', lib='packages')
# require(remotes)
# 
# # Packages and their versions used in analysis. Requires Rtools for Windows users.
# packages <- read.csv('Packages.csv', header = FALSE)
# for (i in 1:nrow(packages)){
#   remotes::install_version(packages[i,1], version = "1.3.6", repos = "http://cran.us.r-project.org", lib='packages')
# }

# ██████████████████████████████████████████████████████████████████████████

# Clean environment and load packages

rm(list=ls())
gc()

library(sp)
library(raster)
library(rgdal)
require(rgeos)
library(spatstat)
library(spatstat.utils)
library(maptools)
library(rasterVis)
library(parallel)
library(doParallel)
library(vegan)
library(plyr)
library(nlme)
library(foreach)
library(doSNOW)
library(parallel)
library(doParallel)
require(nlme)
require(lme4)
require(car)
require(ape)
require(gstat)
require(glmmTMB)
require(betareg)
require(doRNG)
require(boot)
require(beepr)
require(spdep)
library(mgcv)
require(R2admb)
require(glmmADMB)
require(lmtest)
require(sandwich)
require(dplyr)
require(contrast)
require(lmeresampler) # remotes::install_github("aloy/lmeresampler")
require(rnaturalearth)

# Set accordingly.
setwd('Glick_et_al_2022_R_Code')


# ██████████████████████████████████████████████████████████████████████████

# PRE-PROCESSING

# Create an initial tabular dataset framework....
source("B_1_Create_Base_Tabular_Dataset_01.R")

# Repair coordinate information for records missing coordinate information
source("R/B_2_Repair_Records_without_Coordinates.R")

# Clean all the species code information in the base dataset
source("R/B_3_Clean_Species_Information.R")

# Additional cleaning and QA/QC tasks
source("R/B_4_Additional_Cleaning_Tasks_and_QAQC.R")

# ██████████████████████████████████████████████████████████████████████████

# Create spatial data structures
source("R/C_1_Create_Spatial_Data_Structures.R")

# ██████████████████████████████████████████████████████████████████████████

# RADIUS OF GYRATION

# Create isolines and isolines areas objects, and write three-panel plot to disk
source("R/D_1_Isoline_Modeling_Prep_and_Plot.R")

# Use isolines and isoline area objects to compute a mean, area-weighted radius
# of gyration for each site
source("R/D_3_Isoline_Modeling_B_Radius_of_Gyration.R")
# New object: radiusOfGyrationOut
str(radiusOfGyrationOut)

# ██████████████████████████████████████████████████████████████████████████

# ISOLINES

#Use isoline objects to estimate movement across the landscape by pairing
#vertices across time based on distance. Produces movement objects (e.g.,
#l1Movement)
source("R/E_1_Isoline_Modeling_C_Isoline_Movement.R")

#Place-holder script to redirect reader to the permutation results, which were
#actually computed on the cluster. Sourcing this file will do nothing but run
#some comments. See source code.
source("R/E_2_Isoline_Modeling_D_Permutation_Testing.R")

# Post-processing of isoline movement permutation tests conducted on Yale's HPC.
# Restructures HPC data, computes the original reference models from the
# movement objects, plots histogram panels to see how reference coefficients
# related to permutation distributions, and prints p-values of each reference
# coefficient.
source("R/E_3_Isoline_Modeling_E_Permutation_Testing_Post_Processing.R")
# New objects to work with after running this script:
# *e1_Patch_1_Coefs, e1_Patch_2_Coefs, l1_Patch_1_Coefs, l2_Patch_1_Coefs, l2_Patch_2_Coefs
# *lml1_1, lml2_1, lml2_2, lme1_1, lme1_2
# *listOfMovementPValues
# *Four new 4-part histogram panels are written to the Plots folder

# This object has all the probabilities of the original estimated coefficients,
# relative to the permutation tests
listOfMovementPValues

# Following post-processing, we bootstrap the results (non-parametric bootstrap)
# of our pairing algorithm to better understand the range of variability in the
# estimate of the slope of the linear regression model fit to each direction of
# each unique patch. Here the bootstrap sub-samples from the selected pairs of
# vertices (case-based boostrapping), and the report various metrics reported in
# the manuscript. See source code.
source("R/E_4_Isoline_Modeling_F_Bootstrapping.R")

# ██████████████████████████████████████████████████████████████████████████

# VECTOR FIELDS AND GAP DYNAMICS

# This script will produce all the intensity surfaces, compute difference
# surfaces, and do vector field calculations. It makes plots and writes them to
# disk if they do not yet exist.
source("R/F_1_Kernel_Density_of_BA.R")

# This script makes use of the difference in BA surfaces used in the
# F_1_Kernel_Density_of_BA.R script, and performs and edge correction on each
# one before computing an empirical sum of BA change per hectare. The script
# returns bootstrapped means and empirical CI margins of error for each of the
# landscapes. Bootstrapping takes a couple minutes.
source("R/F_2_Mean_Difference_in_Intensity_Bootstrapping.R")
boostrappedDifferencesInBA

# Produce gap dynamics plots
source("R/F_3_Gap_Dynamics.R")

# ██████████████████████████████████████████████████████████████████████████

# END #
