# Supplementary material for: The spatial propagation and increasing dominance of Gilbertiodendron dewevrei (Fabaceae) in the eastern Congo basin
Source: PLoS One. 2023 Feb 7;18(2):e0275519. doi: 10.1371/journal.pone.0275519 (PMC9904485; doi:10.1371/journal.pone.0275519)
Supplement: S1 Data — A compressed directory of R data science scripts, custom functions, and support files used to conduct the geospatial and statistical analyses presented herein. (ZIP) [file pone.0275519.s004.zip › R/assignPatchIDs_function.R]

# This is a helper function embedded within a larger function looking at modeling the
# movement of isolines of basal area. This function is responsible for assigning every
# patch in the landscape some patch ID. Patches within a given distance of one another are
# part of the same main patch. sizeThresholdOfPrimaryPatches is in square meters based on
# CRS of the input data (UTM). Currently the function is applied to primary patches only,
# defined as those >= 300 square meters in size. For edoro1, because of how the patches
# change size across time (A is larger than B in T1 but B is larger than A in T2), there
# is a clause to adjust the logic in ordering polygons before assigning them patch IDs.
# This ensures that patch A in T1 is still patch A in T2 for this particular site.


# isolinesAreaObject = time1IsolinesAreaObject; omitSingleTrees = FALSE; distanceToNewPatch = 30; sizeThresholdOfPrimaryPatches = 300; swapEdoroPatchIDs = FALSE
assignPatchIDs <- function(isolinesAreaObject, omitSingleTrees = FALSE, distanceToNewPatch = 30, sizeThresholdOfPrimaryPatches = 300, swapEdoroPatchIDs = FALSE){
  #Convert from multi-part feature to single-part so a centroid can be computed for each one  
  singlePartTempPolys <- disaggregate(x = isolinesAreaObject$polys) 
  singlePartTempPolys$patch_ID <- NA
  singlePartTempPolysAreas <- rgeos::gArea(singlePartTempPolys, byid=TRUE)
  if (omitSingleTrees == TRUE){
    indicesOfSuitablePatches <- which(singlePartTempPolysAreas > 1)
    singlePartTempPolys <- singlePartTempPolys[indicesOfSuitablePatches,]
  }
  unsortedIndicesOfPolysOver300SqM <- which(singlePartTempPolysAreas >= sizeThresholdOfPrimaryPatches)
  #The names of the indices are sorted too, and preserve the original index positions as sorted in the SpatialPolygonsDataFrame
  indicesOfPolysOver100SqM <- sort(unsortedIndicesOfPolysOver300SqM, decreasing = TRUE) 
  if (swapEdoroPatchIDs == TRUE){
    #For edoro1 there are two patches. In T1, patch A is large and B is small. In T2, patch B is large and A is small. This makes sorting the indices based on size a problem, since the smaller polygon is evaluated before the large in T2, causing a mismatch between T2 and T1. As such, here we are not sorting them (i.e.,leaving them in their original ascending order).
    indicesOfPolysOver100SqM <- unsortedIndicesOfPolysOver300SqM
  }
  # plot(singlePartTempPolys[indicesOfPolysOver100SqM[1],])
  singlePartTempPolys$patch_ID[indicesOfPolysOver100SqM] <- 0
  for (i in 1:length(indicesOfPolysOver100SqM)){
    # i <- 2
    singlePartTempPolys$patch_ID[indicesOfPolysOver100SqM[i]] <- i
    #Get the ith big polygon being considered
    ithBigPoly <- singlePartTempPolys[indicesOfPolysOver100SqM[i],] 
    #Figure out which patches are close by (e.g., within 30 meters), while purposefully excluding any of the other "big" patches whose reference values are stored in `indicesOfPolysOver100Sqm`.
    closePatches <- gWithinDistance(ithBigPoly, singlePartTempPolys, dist = distanceToNewPatch-1, byid = TRUE) 
    singlePartTempPolys$patch_ID <- ifelse(closePatches==TRUE & is.na(singlePartTempPolys$patch_ID)==TRUE, i, singlePartTempPolys$patch_ID)
    
    #Print out a message if, after the last large polygon is considered as a patch hub, there are still small patches that are unassigned.
    if (i ==length(indicesOfPolysOver100SqM) & any(is.na(singlePartTempPolys$patch_ID)==TRUE)){ 
      cat("\n\nPolygon not accounted for. You need to manually inspect the data\n
          and possibly adjust the thresholds for what constitutes an initial\n
          patch size.\n\n")
    }
  }
  return(list(singlePartTempPolys=singlePartTempPolys, unsortedIndicesOfPolysOver100SqM=unsortedIndicesOfPolysOver300SqM))
}
