# Supplementary material for: The spatial propagation and increasing dominance of Gilbertiodendron dewevrei (Fabaceae) in the eastern Congo basin
Source: PLoS One. 2023 Feb 7;18(2):e0275519. doi: 10.1371/journal.pone.0275519 (PMC9904485; doi:10.1371/journal.pone.0275519)
Supplement: S1 Data — A compressed directory of R data science scripts, custom functions, and support files used to conduct the geospatial and statistical analyses presented herein. (ZIP) [file pone.0275519.s004.zip › R/B_1_Create_Base_Tabular_Dataset_01.R]

# Create base tabular dataset----

# Files delivered for use, stored in Data directory:
# edoro1.full1.rdata
# edoro1.full2.rdata
# edoro1.full3.rdata
# edoro2.full1.rdata
# edoro2.full2.rdata
# edoro2.full3.rdata
# lenda1.full1.rdata
# lenda1.full2.rdata
# lenda1.full3.rdata
# lenda2.full1.rdata
# lenda2.full2.rdata
# lenda2.full3.rdata

treeData <- list.files("Data/Census_Data", pattern = "*.1\\.rdata|*.2\\.rdata|*.3\\.rdata")
listOfNames <- c()
for (i in treeData){
  temp0 <- load(paste0("Data/Census_Data/",i))
  temp <- get(temp0)
  namePart1 <- regmatches(i, regexpr("[a-z]+[0-9]", i))
  namePart2 <- regmatches(i, regexpr("(?<!edoro|lenda)[0-9]", i, perl=TRUE))
  temp$SITE_YR <- paste0(namePart1,"_", namePart2)
  temp$CensusID <- temp$CensusID[which(is.na(temp$CensusID)==FALSE)[1]]
  assign(substr(i,0, nchar(i)-6),temp)
  listOfNames <- c(listOfNames, temp0)
}

# 1028679 using censuses 1-3
base <- do.call("rbind", lapply(listOfNames, FUN= function(x) eval(parse(text=x))))
rm(list=listOfNames); rm(temp, temp0,treeData, listOfNames,i, namePart1, namePart2)

# dbh measurements are in centimeters. Converting to square meters
base$BA <- pi*((base$dbh/2)^2)/1000000
base$ExactDateFormatted <- as.Date(base$ExactDate)
base$Year <- as.numeric(substring(as.character(base$ExactDateFormatted), 1,4))
base$Site <- ifelse(grepl("edoro1", base$SITE_YR), "edoro1", ifelse(grepl("edoro2", base$SITE_YR), "edoro2", ifelse(grepl("lenda1", base$SITE_YR), "lenda1", "lenda2")))
# Reset the census codes from a 1-16 range to a 1-4 range
base$CensusID <- ifelse(base$CensusID==4 | base$CensusID==7 | base$CensusID==10, 1, ifelse(base$CensusID==5 | base$CensusID==8 | base$CensusID==11, 2, ifelse(base$CensusID==6 | base$CensusID==9 | base$CensusID==12, 3, ifelse(base$CensusID==13| base$CensusID==14 | base$CensusID==15 | base$CensusID==16, 4, base$CensusID))))

#..........

# Ensure there are the correct codes for our use in the 'status' field
# From CTFS package: "Note on DFStatus: Status of stems is not as clear-cut as for trees. Stems have status dead (D) only if the entire tree is dead. Stems are alive (A) only if the tree is alive and the stem has a dbh. Status = 'lost_stem' indicates that the stem was broken in the given census, while the tree has no other stem. Status = 'missing' (M) are cases where dbh and codes for a tree were not recorded (or lost), so it is not certain whether the tree was alive or dead. Status = 'prior' (P) indicates a tree had not yet recruited into the plot during the census. An additional status for stems is gone (G), in cases where a tree is alive and a stem which formerly had a measurement does not in this census. This happens in some plots, where individual stems do not have tags and cannot be tracked."

# From CTFS staff:
# The TSMCode column refers to the codes that appear in the field sheets.
# The Description column gives a brief explanation of what the code means.
# The Status column in the TSMAttributes table, which is the DFStatus column in the R tables, gives the “status” of the stem according to the code. The options for DFstatus are:  dead (indicating that the tree is dead), alive, stem dead, broken below, and missing.
# The Status column in the R tables refers to the “corrected” status of the stem. For example, if there are 5 stems of a tree, and 4 of them are “dead” (tree dead), but one stem is alive, the status of the 4 stems are changed to “stem dead”.
# Another correction, for example, is that if in census 1, the stem is alive, in census 2 the stem is dead, then in census 3 the stem is alive, the Status column goes to census 2 and changes that status from dead to alive.

# TSMID	TSMCode	Description	Status
# 1	D	dead	dead
# 2	L	lost stem	stem dead
# 3	M	missing (no record)	missing
# 4	C	broken above 1.30m	alive
# 5	H	horizontal	alive
# 6	P	lean	alive
# 7	R	resprout from a tree broken below 1.30m	broken below
# 8	S	broken below 1.30m -1	broken below
# 9	HC	Horizontal and broken above 1.30m	alive
# 10	PC	lean and broken above 1.30m	alive
# 11	RC	resprout broken above 1.30m	alive
# 12	RP	resprout leaned	alive
# 13	RPC	resprout leaned and broken above 1.30m	alive
# 14	RH	resprout horizontal	alive

# E we deduced to mean Etrangleur, as it is associated with Ficus species. It is being marked as alive
# OK we interpret to mean, okay, and alive
# INR is associated with PYCHAN (a tree), which is a re-sprout and is being marked as alive

# For information on the 'codes' manipulated below, see Table 2.2.1 in this: http://conditdatacenter.org/pdfs/Condit_1998_CensusPlotsmethodsBook.pdf
# Also see: https://repository.si.edu/bitstream/handle/10088/20863/CTFSDataModelDocumentation.pdf?sequence=2&isAllowed=y
# The last link is from: https://repository.si.edu/handle/10088/20863?show=full
# See also pasge 13 of: http://ctfs.si.edu/Public/DatabaseSetup/ctfsweb/database_instructions/CTFSUserGuidetoDataEntryandManagement.pdf  -- This link indicates that there is supposed to be a 'codes' table that defines all the codes used in a given census

# From Table 2.2.1 as noted above:
# B = buttress tree
# M = multiple stems
# P = any kind of problem
# A = POM at some alternative height (not breast height)
# I = irregular stem where measured
# X = stem broken below breast height
# L = leaning stem
# Y = stem prostrate
# Q = stem broken above breast height
# BA = stem broken above point of measurement
# dead - this code should indicate that the entire tree is dead. Try not to use this word in the description of any other code. If only one stem is “dead” and there are other live stems, use a description such as “stem lost” (or some other description).
# stem lost - to indicate that a stem that was previously 1 cm dbh or above broke off and is still alive but is < 1 cm dbh

######
# Make a dataframe to use in QA/QC where the number of missing records are records at different points in the analysis
countsDataframe <- as.data.frame(matrix(NA, ncol=ncol(base), nrow=1, dimnames = list(NULL, colnames(base))))
for (i in 1:ncol(base)){
  countsDataframe[1,i] <- length(which(is.na(base[,i])==T))
}

######


# Make sure the "status" variable is as complete as possible, since it is used for aggregations below
# #A 'P' in the 'status' field means 'prior'
unique(base$status)
# There are no records for which there is a DFstatus value but there is a status value. This means that we must draw solely on the codes variable to populate the missing status records.
length(which(is.na(base$status)==T & is.na(base$DFstatus)==F)) 
# This shows that all of the records with missing status and DFstatus have one or more codes values. 0 when using census 1-3
length(which(is.na(base$status)==T & is.na(base$codes)==F)) 
base$codes <- toupper(base$codes)
# These are all of the unique codes that exist for records that are missing status and DFstatus values. When using census 1-3, there are no codes
uniqueCodes <- unique(base$codes[(which(is.na(base$status)==T & is.na(base$codes)==F))])
# Clean the uniqueCodes object to get what are actually the unique codes
uniqueCodesVector <- c()
for (i in uniqueCodes){
  print(i)
  if (length(grep(";",x = i))>0){
    uniqueCodesVector <- c(uniqueCodesVector, unlist(strsplit(i, ";")))
  } else {
    uniqueCodesVector <- c(uniqueCodesVector, i)
  }
}
# These are the actually unique codes. When using census 1-3 this doesn't work because there are no codes in the uniqueCodesVector
uniqueCodes <- sort(unique(uniqueCodesVector))

# 0 for census 1-3
length(which(is.na(base$status)==T))
# 0 for census 1-3
length(which(is.na(base$status)==T))

# These are all codes for trees that are still alive
base$status <- ifelse(base$codes == "C" & is.na(base$status)==T|base$codes == "CB" & is.na(base$status)==T |base$codes == "CP" & is.na(base$status)==T |base$codes == "H" & is.na(base$status)==T |base$codes == "OK" & is.na(base$status)==T |base$codes == "P" & is.na(base$status)==T |base$codes == "PC" & is.na(base$status)==T |base$codes == "R" & is.na(base$status)==T |base$codes == "E" & is.na(base$status)==T |base$codes == "INR"  & is.na(base$status)==T | base$codes == "LIANA"  & is.na(base$status)==T, "A", base$status)
# 0 for census 1-3
length(which(is.na(base$status)==T))

# These are all codes for dead trees
base$status <- ifelse(base$codes == "D" & is.na(base$status)==T |base$codes == "LD" & is.na(base$status)==T |base$codes == "SD" & is.na(base$status)==T |base$codes == "L" & is.na(base$status)==T |base$codes == "M" & is.na(base$status)==T |base$codes == "*"  & is.na(base$status)==T, "D", base$status)
# For census 1-3, 0 records have NA in the status column
length(which(is.na(base$status)==T))
# When using census 1-3 there are no NAs in the status column
base$status <- ifelse(is.na(base$status)==T, "A", base$status)

#QA/QC
for (i in 1:ncol(base)){
  countsDataframe[2,i] <- length(which(is.na(base[,i])==T))
}

#...............................................................................
#...............................................................................

# There are 14,103 records without coordinates when using censuses 1-3 (across all species, not just Gilbertiodendron). We explored for a while and determined that we didn't have what we needed to repair the data at this time. If possible, we can try to merge the specific 5x5 plot codes to the base dataset to give the missing coordinates the values averaged from nearby neighbors.
xIndices <- which(is.na(base$gx)==TRUE)
yIndices <- which(is.na(base$gy)==TRUE)
identical(xIndices, yIndices)
# How many records are missing coordinate information?
length(yIndices)

# Obtain total number of trees measured across all sites
x <- duplicated(base$treeID)
length(which(x==FALSE)) # The number of *different* trees that were measured = 342,893 for census 1-3
min(na.omit(base$dbh)) # Minimum diameter in millimeters when using census 1-3 = 10 mm


# Make sure the "status" variable is as complete as possible, since it is used for aggregations below
# When using census 1-3, there aren't any records that fit these criteria.
unique(base$codes[which(is.na(base$status)==T)]) 
#  When using census 1-3, there aren't any records that fit these criteria.
unique(base$DFstatus[which(is.na(base$status)==T)])
# When using census 1-3, all 'prior' records have dbh values of NA
unique(base$dbh[which(base$DFstatus=="prior")])
# For census 1-3, all records flagged as "prior" have a dbh of NA. This is because they didn't exist yet.
unique(base[which(base$DFstatus=="prior"), c("dbh")])
# For census 1-3, there are NAs in the dbh variable for trees flagged as alive, prior, dead, and lost stem
unique(base[which(is.na(base$dbh)==T), "DFstatus"])
# For census 1-3 there are NAs in the dbh variable for trees flagged with A, P, and D.
unique(base[which(is.na(base$dbh)==T), "status"])
# Drop all records marked as "prior", since these tree do not yet exist
length(which(base$DFstatus=="prior")) # There are 69,367 records with NA for dbh when using census 1-3.
# **********!!!! CRITICAL CALL !!!!************ Dropping all records marked prior
base <- base[-which(base$status=="P"),]
# This should evaluate to 0 after running the line directly above.
length(base$dbh[which(base$status=="P")])
# There are 69367 records with NA for dbh when using census 1-3 before runn the line two above. After running, it should evaluate to 0.
length(which(base$DFstatus=="prior"))

#QA/QC
for (i in 1:ncol(base)){
  countsDataframe[3,i] <- length(which(is.na(base[,i])==T))
}

# For edification
# 0 when using census 1-3
unique(base$codes[which(is.na(base$status)==T)])
# 0 when using census 1-3
unique(base$DFstatus[which(is.na(base$status)==T)])

rm(i, status1, uniqueCodes, uniqueCodesVector, x, xIndices, yIndices)
