# Supplementary material for: The spatial propagation and increasing dominance of Gilbertiodendron dewevrei (Fabaceae) in the eastern Congo basin
Source: PLoS One. 2023 Feb 7;18(2):e0275519. doi: 10.1371/journal.pone.0275519 (PMC9904485; doi:10.1371/journal.pone.0275519)
Supplement: S1 Data — A compressed directory of R data science scripts, custom functions, and support files used to conduct the geospatial and statistical analyses presented herein. (ZIP) [file pone.0275519.s004.zip › R/B_2_Repair_Records_without_Coordinates.R]

# REPAIRING RECORDS WITH NO COORDINATE INFORMATION ----

# Then it goes through a process of making sure each record has a gx and gy coordinate pair (most are missing at the outset). This is accomplished using several different approaches, depending on what information is available. First, the gx and gy values from the base dataframe are merged onto the data2015 data frame using a unique key comprised of the 'tag' variable. Even if trees have multiple stems, the tag should be the same and the coordinates should also be essentially the same. Then, the next approach is to identify records that are missing coordinates but which had quadrat data. The quadrat and subquadrat codes are split apart into their respective column and row index values that are consistent across field sites. Then a custom function is built that combs through a set of records and, using the quadrat and subquadrat codes, identifies the coordinate center of a given record's subquadrat, and then randomly places the tree somewhere within that subquadrat. Along the way it tests if the specific, random coordinate generated is already occupied by a tree in the base dataframe in the same field 'Site'. If it is, it repeats the randomization of the location within the subquadrat over and over until the coordinate is not occupied by a tree in the base dataset.

length(which(is.na(base$gx)==T)) #There are 13102 trees with missing x and y coordinates when using census 1-3.

# Fill in coordinates based on tree tag codes
indices <- which(is.na(base$gx)==T) #Get the records with missing coordinates

x <- base[indices,]
cat(paste0('Number of Gilbertiodendron stems that lacked coordinate information
and which required random placement is: ', length(which(x$sp=='GILBDE')))) #782 GIlbertiodendron without coordinates
# table(x$sp)

# Identify which tags have some records with coordinates and some without. It turns out that there is only one tag, "044974", when using censuses 1-3
# NOT RUN: Takes a long time to run this
# out <- sapply(indices, FUN = function(i){
#   tagIndices <- which(base$tag==base$tag[i])
#   if (length(tagIndices) > 1 & any(is.na(base$gx[tagIndices])==F) | length(tagIndices) > 1 & any(is.na(base$gy[tagIndices])==F)){
#     return(base$tag[i])
#   }
# })
# out <- unlist(out)

# Using the information from the sapply function above, assign the records with tag "044974" that are missing coordinates, the coordinates associated with records that have the same tag but which do have coordinates
missingCoords <- which(base$tag=="044974" & is.na(base$gx)==T)
notMissingCoords <- which(base$tag=="044974" & is.na(base$gx)==F)
base$gx[missingCoords] <- base$gx[notMissingCoords][1]
base$gy[missingCoords] <- base$gy[notMissingCoords][1]

# The rest of the coodinates need to be assigned by some form of quadrat location. As described at the top, the general scheme is to generate a random xy location within the subquadrat within a given quadrat, that is not an identical coordinate pair to any other record in the same site. The first part of this step is to isolate out the various quadrat and subquadrat code components to use in mathematical operations.
# Quadrat coding: 
#   First digit is a site-level code: 1 = edoro1, 2 = lenda2, 3 = edoro2, 4 = lenda1
#   Second digit increments quadrats along short side of plot, from 0-9
#   Third and fourth digits increment quadrats on long side of plot, from 01-25
#     e.g., 1815 = edoro1, 8th column, 15th row
#     e.g., 3925 = lenda1, last column, last row (the very last quadrat in the site)
# Subquadrat coding:
# Within a given quadrat there are 16 subquads which increment on both axes from 1-4, working from left to right and then bottom to top. Subquad 11 is the lower left and 44 is the upper right. Some of the records have 0 values. I think these will need to be dropped, or, possibly, randomly assigned to coordinates somewhere in the parent quadrat.
# Each quadrat column increment means add 20m
# Each quadrat row increment means add 20m
# Each subquad column increments means add 5m
# Each subquad row increments means add 5m

# Store the positions within base of all the records that are missing gx or gy, and which have at least primary quadrat information. For censuses 1-3, this is 14100 records after having correct three records in the above approach.
baseIndices <- which(is.na(base$gx)==TRUE & is.na(base$quadrat)== FALSE) 
# Records must have quadrat information to generate any kind of coordinate pair. Here we subset to get just those with no gx but a valid quadrat value (the results are identical when using gy)
# Because each of the four sites have the same structure, the site ID is dropped from the following parsing
temp <- base[baseIndices,]
# Separate out the quadrat column index. In the case of the edoro plots, the gx values correspond with latitude and the gy values correspond with longitude. So, technically "quadColumn" is quadRow for the edoro plots.
temp$quadColumn <- as.numeric(substr(temp$quadrat, start = 2, stop = 2)) 
# Separate out the quadrat row index. Subtracting 1 to make values index from 0 instead of from 1
# The Subquad variable does not exist in the first three censuses
temp$quadRow <- as.numeric(substr(temp$quadrat, 3, 4))-1 
# Take a look at the unique values to make sure everything is in order. Should go from 0-9 and 0-24.
sort(unique(temp$quadColumn)); sort(unique(temp$quadRow)) 

# Here we build a custom function that makes a random point within the appropriate quadrat, then apply the function to all the records in our temporary dataframe (which is itself a selection from base based on the baseIndices positions).
# This function creates a random xy coordinate pair based on the quadrat location. It multiplies the value by 20, and then adds 10 to get to the middle of the quadrat. It then adds a random offset that is +/- 10 meters. temp is just records from base that still need coordinates and which have at least quadrat information. tempTemp is a subset of temp for a single field site. baseTemp is a subset of base for that same field site. This is done to increase processing speed by sending much smaller datasets to through the apply function.
makeCoordinatesFromQuadrats <- function(i, tempTemp, baseTemp){
  xCoord <- round(tempTemp$quadColumn[i]*20 + 10 + runif(n=1, -10, 10), 2) #I am not sure there is any reasn why we are rounding these coordinates to 2 decimal places
  yCoord <- round(tempTemp$quadRow[i]*20 + 10 + runif(n=1, -10, 10), 2)
  while (xCoord %in% baseTemp$gx == TRUE){ #These while clauses ensure that a given tree is not placed precisely where another existing tree is alreadly growing in a given field site
    xCoord <- round(tempTemp$quadColumn[i]*20 + 10 + runif(n=1, -10, 10), 2) #Randomly adjust the coordinate within the subquadrat space (+/- 2.5 meters in the x direction) by repeating the same command as was originally used. Repeat (while) until the while is not TRUE.
  }
  while (yCoord %in% baseTemp$gy == TRUE){ #Randomly adjust the coordinate within the subquadrat space (+/- 2.5 meters in the y direction).
    yCoord <- round(tempTemp$quadRow[i]*20 + 10 + runif(n=1, -10, 10), 2)
  }
  return (c(xCoord, yCoord))
}

#QA/QC
for (i in 1:ncol(base)){
  countsDataframe[4,i] <- length(which(is.na(base[,i])==T))
}
countsDataframe

#---
# The following is repeated four times, once for each field site
#---
# Process records for edoro1
set.seed(1234) #Set seed to set.seed(1234) for reproducibility
tempTemp <- temp[which(temp$Site=="edoro1"),]
baseTemp <- base[which(base$Site == "edoro1"), c("gx", "gy")]
# Takes 8.48 seconds with census 1-3
start <- Sys.time()
dfs1 <- lapply(1:nrow(tempTemp), makeCoordinatesFromQuadrats, tempTemp, baseTemp)
Sys.time()-start
dfs1 <- do.call("rbind", dfs1)
# For census 1-3 there are 0 records because we are performing all assignments based on quadrat codes
length(which(is.na(dfs1[,1])))
# Store coordinates in the same manner as the records were originally extracted, so everything lines up correctly.
temp[which(temp$Site=="edoro1"), c("gx", "gy")] <- dfs1

# Process records for edoro2
tempTemp <- temp[which(temp$Site=="edoro2"),]
baseTemp <- base[which(base$Site == "edoro2"), c("gx", "gy")]
# Takes 11.28 seconds with census 1-3
dfs2 <- lapply(1:nrow(tempTemp), makeCoordinatesFromQuadrats, tempTemp, baseTemp)
dfs2 <- do.call("rbind", dfs2)
# For census 1-3 there are 0 records because we are performing all assignments based on quadrat codes
length(which(is.na(dfs2[,1])))
# Store coordinates in the same manner as the records were originally extracted, so everything lines up correctly.
temp[which(temp$Site=="edoro2"), c("gx", "gy")] <- dfs2

# Process records for lenda1
tempTemp <- temp[which(temp$Site=="lenda1"),]
baseTemp <- base[which(base$Site == "lenda1"), c("gx", "gy")]
dfs3 <- lapply(1:nrow(tempTemp), makeCoordinatesFromQuadrats, tempTemp, baseTemp)
dfs3 <- do.call("rbind", dfs3)
# For census 1-3 there are 0 records because we are performing all assignments based on quadrat codes
length(which(is.na(dfs3[,1])))
# Store coordinates in the same manner as the records were originally extracted, so everything lines up correctly.
temp[which(temp$Site=="lenda1"), c("gx", "gy")] <- dfs3

# Process records for lenda2
tempTemp <- temp[which(temp$Site=="lenda2"),]
baseTemp <- base[which(base$Site == "lenda2"), c("gx", "gy")]
dfs4 <- lapply(1:nrow(tempTemp), makeCoordinatesFromQuadrats, tempTemp, baseTemp)
dfs4 <- do.call("rbind", dfs4)
# For census 1-3 there are 0 records because we are performing all assignments based on quadrat codes
length(which(is.na(dfs4[,1])))
# Store coordinates in the same manner as the records were originally extracted, so everything lines up correctly.
temp[which(temp$Site=="lenda2"), c("gx", "gy")] <- dfs4

# Confirm that all records in the temporary dataframe now contain valid coordinates.
# This should evaluate to 0, as it does for censuses 1-3
length(which(is.na(temp$gx)==T | is.na(temp$gy)==T))


# Finally we return the newly computed coordinates into the base dataframe
# Store all of the computed coordinates made above, back into primary base data file. Based on above, 'temp' is the rows of 'base' that correspond to the baseIndices (those that have NA for gx or gy, but a valid value from quadrat). The use of baseIndices here is precisely why baseIndices was created in the first place... for reassignment in this manner
# !! Critical call !!
base[baseIndices, c("gx", "gy")] <- temp[ , c("gx", "gx")]
# Check that there are no records missing gx or gy values. This should be 0. If it is not, that means that not all of the quadrat coordinate potential has been utilized.
which(is.na(base$gx)==TRUE & is.na(base$quadrat)== FALSE) 

#QA/QC
for (i in 1:ncol(base)){
  countsDataframe[5,i] <- length(which(is.na(base[,i])==T))
}

# At this point, the base dataset has all valid coordinates
rm(dfs1, dfs2, dfs3, dfs4, i, indices, makeCoordinatesFromQuadrats, baseTemp, missingCoords, notMissingCoords, start, temp, tempTemp)
