# Supplementary material for: The spatial propagation and increasing dominance of Gilbertiodendron dewevrei (Fabaceae) in the eastern Congo basin
Source: PLoS One. 2023 Feb 7;18(2):e0275519. doi: 10.1371/journal.pone.0275519 (PMC9904485; doi:10.1371/journal.pone.0275519)
Supplement: S1 Data — A compressed directory of R data science scripts, custom functions, and support files used to conduct the geospatial and statistical analyses presented herein. (ZIP) [file pone.0275519.s004.zip › R/B_3_Clean_Species_Information.R]

# This subsection cleans the species data to ensure validity

# First deal with records that have a number that does not follow "SP"
sort(unique(base$sp[which(grepl(pattern = "(?<!SP)[[:digit:]]", base$sp, perl=TRUE)==TRUE)]))
# Remove trailing 0 from these, since their genus *and* species are known: "ALBIGL0" "ALBIGU0" "ANTILA0" "DIOSHO0" "ROTHMU0" "TRECAF0" "UAPAHE0"
indices <- which(base$sp == "ALBIGL0" | base$sp == "ALBIGU0" | base$sp == "ANTILA0" | base$sp == "DIOSHO0" | base$sp == "ROTHMU0" | base$sp == "TRECAF0" | base$sp == "UAPAHE0")
base$sp[indices] <- substr(base$sp[indices], 1, nchar(base$sp[indices])-1)
indices <- which(base$sp=="ZDRYP1")
base$sp[indices] <- "DRYPSP1"

# Next deal with records that have a number following "SP" (nothing to do. These are all set for census 1-3 since the two codes that show up are already ordered correctly)
# unique(base$sp[which(grepl(pattern = ".*SP[[:digit:]]", base$sp)==TRUE)])

# Next deal with records that have a number at the end and which are not created above.
# unique(base$sp[which(grepl(pattern = ".*[[:digit:]]", base$sp)==TRUE & nchar(base$sp) < 7)])
indices <- which(grepl(pattern = ".*[[:digit:]]", base$sp)==TRUE & nchar(base$sp) < 7)
base$sp[indices] <- paste0(substr(base$sp[indices],2,5), "SP", substr(base$sp[indices], nchar(base$sp[indices]), nchar(base$sp)[indices]))

# Next deal with records that have a "Z" at the beginning and the end
indices <- which(substr(base$sp,1,1)=="Z" & substr(base$sp, nchar(base$sp), nchar(base$sp))=="Z")
# unique(base$sp[indices])
base$sp[indices] <- paste0(substr(base$sp[indices],2,5), "SP0")

# Next remove extraneous spaces from records that have an unnecessary space
indices <- which(grepl("[[:space:]]", base$sp) == TRUE)
base$sp[indices] <- gsub(pattern = "[[:space:]]", replacement = "", base$sp[indices])

# Correct a couple records with "Z"s that were not caught above 
indices <- which(base$sp=="ZDRYPB" | base$sp == "zOMPHz")
base$sp[indices] <- paste0(substr(base$sp[indices], 2, 5), "SP0")

# Take out R from this name
indices <- which(base$sp=="OUVARCO")
base$sp[indices] <- "UVARCO"

#QA/QC
for (i in 1:ncol(base)){
  countsDataframe[6,i] <- length(which(is.na(base[,i])==T))
}
countsDataframe


# Here we correct species codes in the sp variable in the base dataframe, using a definitive list of species codes that P. Umunay manually evaluated
# This is the definitive species guide used for updating the R data files
spps <- read.csv("Ituri_spcode_Updated_June29_2018.csv", stringsAsFactors = FALSE)
spps <- spps[order(spps$original),]
# Identify all records for which a new species code needs to be issued
indices <- which(spps$original=="-99999" & is.na(spps$New_Codes)==F)
# Subset the dataframe so it is smaller during the subsequent merging operation
spps <- spps[indices,]
# Store original sp variable so it isn't overwritten during merge
base$spOriginal <- base$sp
# Merge updated species code document onto base dataframe
base <- merge(base, spps, by.x="spOriginal", by.y="base", all.x=TRUE, all.y=TRUE, fill=-9999)
# Update the sp variable with the corrected species codes
base$sp <- ifelse(is.na(base$New_Codes)==F, base$New_Codes, base$sp)
# QA/QC: indices <- which(is.na(base$New_Codes)==F)
# QA/QC: base[c(22613, 22806:22810),]
#Number of records that were updated: 13408 with census 1-3
length(which(base$spOriginal != base$sp))
base$spOriginal <- NULL
# Drop columns added in the merge, which we no longer need
base <- base[,-c(match(x = "Fam.2008", colnames(base)):ncol(base))]
rm(spps)

#QA/QC
for (i in 1:ncol(base)){
  countsDataframe[6,i] <- length(which(is.na(base[,i])==T))
}
countsDataframe

# For census 1-3 there are 396 unique species
length(unique(base$sp))

# Remove extra records added during merge process
base[which(is.na(base$Site)==T), ]
# First get rid records with no information other than species (must have been added accidentally above during the merge process)
base <- base[-which(is.na(base$Site)==T), ]

#QA/QC
for (i in 1:ncol(base)){
  countsDataframe[7,i] <- length(which(is.na(base[,i])==T))
}
countsDataframe
# End of species cleaning

rm(i, indices)
