# Supplementary material for: The spatial propagation and increasing dominance of Gilbertiodendron dewevrei (Fabaceae) in the eastern Congo basin
Source: PLoS One. 2023 Feb 7;18(2):e0275519. doi: 10.1371/journal.pone.0275519 (PMC9904485; doi:10.1371/journal.pone.0275519)
Supplement: S1 Data — A compressed directory of R data science scripts, custom functions, and support files used to conduct the geospatial and statistical analyses presented herein. (ZIP) [file pone.0275519.s004.zip › R/B_4_Additional_Cleaning_Tasks_and_QAQC.R]

# Additional cleaning and QA/QC tasks

#There are four study sites. Each site measures 10 hectares, or 200m x 500m = 100,000 square meters.

#Correct a few records with incorrect gx coordinates
#Print out the ranges of each field site to see where the problems lie
for (i in 1:length(unique(base$Site))){
  tempData <- base[which(base$Site==unique(base$Site)[i]),]
  cat(unique(base$Site)[i], ": x range:", range(na.omit(tempData$gx)), ", y range:", range(na.omit(tempData$gy)), "\n")
}
# Isolate the outliers and move them back into the plots by subtracting 10 in the case of values > 200 but <= 210, and changing 275 to 175 because this seems like a typo.
base[which(base$gx > 200),]
outliers <- which(base$gx > 200)
base$gx[outliers]
for (i in outliers){
  if (base$gx[i] <= 210){
    base$gx[i] <- base$gx[i]-10
  } else {
    base$gx[i] <- 175.3
  }
}
rm(outliers)

# Here I test to see how many records have missing values in the 'nostems' variable. In the first three censuses, only the largest tree from each multi-stem copice was documented, though the 'nostems' variable may still indicate how many stems did actually exist at a given location. If the 'nostems' variable contains an NA, it means that there was only on stem.
# 959312 valid values, and 0 NA values when using census 1-3
length(which(is.na(base$nostems)==TRUE))
# All NAs become a value of 1, indicating a single stem. There shouldn't be any when using census 1-3
base$nostems[which(is.na(base$nostems)==TRUE)] <- 1
# This should now be 0.
length(which(is.na(base$nostems)==TRUE))

base[which(is.na(base$dbh)==T)[1],]
# 9.1% of records are missing their dbh values
length(which(is.na(base$dbh)==T))/nrow(base)
# All records contain a species
length(which(is.na(base$sp)==T))

# 87785 records have no dbh value.
length(base$DFstatus[which(is.na(base$dbh)==T)]) 
# Of these 87785, 806 are "alive", 19984 are "lost_stem", and 66995 are "dead"
length(base$DFstatus[which(is.na(base$dbh)==T & base$DFstatus=="dead")])
# n = 872333
length(which(base$DFstatus=="alive"))
# n = 66995
length(which(base$DFstatus=="dead"))
# n = 19984
length(which(base$DFstatus=="lost_stem"))

# n = 872333
length(which(base$DFstatus=="alive"))/nrow(base)
# n = 66995
length(which(base$DFstatus=="dead"))/nrow(base)
# n = 19984
length(which(base$DFstatus=="lost_stem"))/nrow(base)

#QA/QC
for (i in 1:ncol(base)){
  countsDataframe[8,i] <- length(which(is.na(base[,i])==T))
}
countsDataframe

rm(i, tempData)
