# Supplementary material for: The spatial propagation and increasing dominance of Gilbertiodendron dewevrei (Fabaceae) in the eastern Congo basin
Source: PLoS One. 2023 Feb 7;18(2):e0275519. doi: 10.1371/journal.pone.0275519 (PMC9904485; doi:10.1371/journal.pone.0275519)
Supplement: S1 Data — A compressed directory of R data science scripts, custom functions, and support files used to conduct the geospatial and statistical analyses presented herein. (ZIP) [file pone.0275519.s004.zip › R/bootstrapResultsDataFrame.csv]

	observed	bootedMean	outconfidence	lowEnd	highEnd	n	isSignificant	expectation	doRealityAndExpectationAgree	fieldSite
e1_1BootN	-0.150000000001852	-0.150275962245868	0.95	-0.287499999998845	-0.0101235446483527	10000	1	positive	disagree	e1
e1_2BootN	0.899061032862434	0.899358866929444	0.95	0.688502675906442	1.08125279258749	10000	1	positive	agree	e1
l1_1BootN	0.0479735318454841	0.0476474519185765	0.95	-0.28606910100007	0.374942823783519	10000	0	positive	agree	l1
l2_1BootN	1.27010050250834	1.26634571364522	0.95	0.427337649286615	2.11948204554176	10000	1	positive	agree	l2
l2_2BootN	-0.316666666665534	-0.318396860497743	0.95	-0.641469584474028	0.00988460167166871	10000	0	positive	disagree	l2
e1_1BootS	-0.241666666670128	-0.241317987906097	0.95	-0.377113126959437	-0.101246105364954	10000	1	negative	agree	e1
e1_2BootS	-0.943415637859746	-0.943360674217776	0.95	-1.16763603717922	-0.686387614213597	10000	1	negative	agree	e1
l1_1BootS	-0.292344173442429	-0.292745229213632	0.95	-0.775945150839102	0.205321928961651	10000	0	negative	agree	l1
l2_1BootS	-0.0229885057437725	-0.024406973312004	0.95	-1.47743700465602	1.43709326803577	10000	0	negative	agree	l2
l2_2BootS	-0.515333333328455	-0.517220852182346	0.95	-0.703741982587575	-0.311676251771851	10000	1	negative	agree	l2
e1_1BootW	-0.171666666667299	-0.169399822407562	0.95	-0.562563512235765	0.208867521375692	10000	0	negative	agree	e1
e1_2BootW	-0.866134751778314	-0.866020246254874	0.95	-1.07251314665026	-0.635726140607616	10000	1	negative	agree	e1
l1_1BootW	0.000450450453665476	-0.0039086040299943	0.95	-0.529639400459377	0.545497264987669	10000	0	negative	disagree	l1
l2_1BootW	0.241823242840786	0.242485902037798	0.95	-0.00677022437734373	0.492522513358162	10000	0	negative	disagree	l2
l2_2BootW	-1.17045454546342	-1.16486538064841	0.95	-1.5863676745309	-0.772343179927324	10000	1	negative	agree	l2
e1_1BootE	0.163888888893027	0.165362060511065	0.95	-0.133365578318182	0.464867663945563	10000	0	positive	agree	e1
e1_2BootE	1.42241379309942	1.42272955711688	0.95	1.24868534800146	1.58525416408592	10000	1	positive	agree	e1
l1_1BootE	0.0387931034665145	0.0398772784253431	0.95	-0.249352368082261	0.314647755583503	10000	0	positive	agree	l1
l2_1BootE	-1.21070075756833	-1.21005610219996	0.95	-1.93305314194274	-0.522650701707137	10000	1	positive	disagree	l2
l2_2BootE	0.00833333332360179	0.0105798368148119	0.95	-0.57254464284976	0.588412120663846	10000	0	positive	agree	l2
