# Supplementary material for: The spatial propagation and increasing dominance of Gilbertiodendron dewevrei (Fabaceae) in the eastern Congo basin
Source: PLoS One. 2023 Feb 7;18(2):e0275519. doi: 10.1371/journal.pone.0275519 (PMC9904485; doi:10.1371/journal.pone.0275519)
Supplement: S1 Data — A compressed directory of R data science scripts, custom functions, and support files used to conduct the geospatial and statistical analyses presented herein. (ZIP) [file pone.0275519.s004.zip › R/C_1_Create_Spatial_Data_Structures.R]

# Create spatial data structures


# Create plot polygons from origins----

#Creating SpatialPointsDataFrame objects built of plot origins
# Make DF of origins for use below
origins <- data.frame(Site=c("edoro1", "edoro2", "lenda1", "lenda2"), Origin_X=c(668294.3, 669307.9, 682994.7, 683010.9), Origin_Y=c(172735.5, 172768.3, 145350.1, 144351.6))

# All plots are listed in order clockwise order starting with the origin. Both of the Edoro plots' quadrats started in geographic NW corner while both of the Lenda plots' quadrats start in the geographic SW corner.
# Create point objects with the four corners of each plot -- all coordinates are based on the !!ORIGINS!! to make perfect rectangles (correcting for GPS error in the field)
edoro1Corners <- SpatialPoints(matrix(c(origins[1, 2], origins[1, 3], origins[1, 2]+500, origins[1, 3], origins[1, 2]+500, origins[1, 3]-200, origins[1, 2], origins[1, 3]-200), ncol=2, byrow=T),proj4string = CRS("+proj=utm +zone=35 +ellps=WGS84 +datum=WGS84 +units=m +no_defs "))
edoro2Corners <- SpatialPoints(matrix(c(origins[2,2], origins[2,3], origins[2,2]+500, origins[2,3], origins[2,2]+500, origins[2,3]-200, origins[2,2], origins[2,3]-200), ncol=2, byrow=T),proj4string = CRS("+proj=utm +zone=35 +ellps=WGS84 +datum=WGS84 +units=m +no_defs "))
lenda1Corners <- SpatialPoints(matrix(c(682994.7, 145350.1, 682994.7, 145850.1, 683194.7, 145850.1, 683194.7, 145350.1), ncol=2, byrow=T),proj4string = CRS("+proj=utm +zone=35 +ellps=WGS84 +datum=WGS84 +units=m +no_defs "))
lenda2Corners <- SpatialPoints(matrix(c(683010.9, 144351.6, 683010.9, 144851.6, 683210.9, 144851.6, 683210.9, 144351.6), ncol=2, byrow=T),proj4string = CRS("+proj=utm +zone=35 +ellps=WGS84 +datum=WGS84 +units=m +no_defs "))
# Spatially join together the different point datasets
edoroPoints <- maptools::spRbind(edoro1Corners,edoro2Corners)
lendaPoints <- maptools::spRbind(lenda1Corners, lenda2Corners)
ituriPoints <- maptools::spRbind(edoroPoints, lendaPoints)
ituriPoints <- SpatialPointsDataFrame(ituriPoints, data=data.frame(X=ituriPoints@coords[,1], Y=ituriPoints@coords[,2], Site=c(rep("edoro1",4), rep("edoro2",4), rep("lenda1",4), rep("lenda2",4))))
# Convert names from factor to character to make the functions below work better
ituriPoints@data$Site <- as.character(ituriPoints@data$Site)
plot(ituriPoints, pch=19, cex=0.25)
# At this point we have a SpatialPointsDataFrame object, but we actually want it to be a SpatialPolygonsDataFrame object.


# Creating SpatialPolygonsDataFrame objects
# Create a function to make a Polygon class object from the point coordinates stored in each of the unique ituriPoints$Site values
get.grpPoly <- function(dataFrameName, siteID) {
  Polygon(coordinates(dataFrameName[dataFrameName$Site==siteID, 1:2]))
}

# Loop through each site and turn it into a Polygons object, and then consolidate into SpatialPolygons object
listOfPolygons <- list()
for (i in unique(ituriPoints@data$Site)){
  # The get.grpPoly object returns a Polygon (singular) object
  tempPolygonObject <- get.grpPoly(ituriPoints@data,  siteID = i)
  # Convert the Polygon object to class Polygons while assigning an ID.
  tempPolygonsObject <- Polygons(srl = list(tempPolygonObject), ID= i)
  # Put the Polygons object into a list for use below
  listOfPolygons <- c(listOfPolygons, tempPolygonsObject)
}
# Create a SpatialPolygons ojects from the Polygons object. Might need to adjust plotting order later. Input must be a list object. This is because the polygons in a single multi-part feature must somehow be grouped. Here I overwrite the previous ituriPoints object since we no longer need it.
ituriPlots <- SpatialPolygons(listOfPolygons, proj4string= edoro1Corners@proj4string)
# This line creates a SPDF where the only attribute is the Site name, which is extracted from the ituriPlots SpatialPolygons object on the fly. This ensures that the data in the data frame matches the SpatialPolygons ID values.
ituriPlots <- SpatialPolygonsDataFrame(ituriPlots, data.frame(Site=unlist(lapply(1:length(ituriPlots), function(x) ituriPlots@polygons[[x]]@ID)), stringsAsFactors = FALSE), match.ID = FALSE)
# Write a shapefile to disk with the plots for external use
# writeOGR(ituriPlots, paste0(dirname(getwd()),"/Spatial_Data"), "Ituri_Plots", "ESRI Shapefile")
plot(ituriPlots, axes=TRUE)
plot(ituriPlots[1:2,], axes=TRUE)
plot(ituriPlots[3:4,], axes=TRUE)

rm(ituriPoints)

#...............................................................................
#...............................................................................


# We did some work in ArcGIS to manually digitize polyline hydrology features using an old ArcView image Peter had from the original paper. These are used below to compute raster Euclidean distances.


#...............................................................................
#...............................................................................


# Update tabular coordinates with offsets----

#Store original coordinates for reference or later use
base$gx_ORIGINAL <- base$gx
base$gy_ORIGINAL <- base$gy

#QA/QC
for (i in 1:ncol(base)){
  countsDataframe[9,i] <- length(which(is.na(base[,i])==T))
}
countsDataframe

# All four Sites exist north and east of the CRS meridians. The edoro sites have their origin in the northwestern corner, but because they are laid out with their long axes with longitude, the gx values for these sites actually refer to latitude and the gy values refer to longitude. This means that for these sites, the gx and gy need to be swapped. After swapping, for the edoro Sites the measured gy values needs to be added to the Origin X coordinate, while the gx values need to be subtracted from the Origin Y coordindate. The lenda sites are oriented north-south with the origin in the southwestern corner. Thus, for the two lenda Sites, the gx values need to be added to the Origin X coordinate, and the gy values need to be added to the Original Y coordinate. In the code block below, I preserve the gx and gy orientations on the plots (that is, I don't swap the names "gx" and "gy" on the edoro plots), but perform the true CRS offsets appropriately.
siteNames <- c("edoro1", "edoro2", "lenda1", "lenda2")
for (i in siteNames){
  # Get the row index position for the ith site from the origins table so as to identify the correct origin coordinates
  originsIndex <- match(i, origins$Site)
  # Get all of the records associated with a given site
  indices <- which(base$Site==i)
  if (i == "edoro1" | i == "edoro2"){
    # Because of how they were measured, edoro Sites have their gy coordinate subtracted from the origin longitude, where the gy is actually longitude
    base$gy[indices] <- origins$Origin_X[originsIndex]+ base$gy[indices]
    # Because of how they were measured, edoro Sites have their gx coordinate added to the origin latitude, where the gx is actually latitude
    base$gx[indices] <- origins$Origin_Y[originsIndex] - base$gx[indices]
  } else {
    # Because of how they were measured, lenda sites have their X coordinate added to the origin
    base$gx[indices] <- origins$Origin_X[originsIndex] + base$gx[indices]
    # Because of how they were measured, lenda sites have their Y coordinate added to the origin
    base$gy[indices] <- origins$Origin_Y[originsIndex] + base$gy[indices]
  }
}

#QA/QC
for (i in 1:ncol(base)){
  countsDataframe[10,i] <- length(which(is.na(base[,i])==T))
}
countsDataframe


rm(edoroPoints, get.grpPoly, i, indices, listOfPolygons, originsIndex, siteNames, tempPolygonObject, tempPolygonsObject)


# Create owin objects for each site for use with spatstat
edoro1Owin <- spatstat::owin(edoro1Corners@bbox[1,], edoro1Corners@bbox[2,])
edoro2Owin <- spatstat::owin(edoro2Corners@bbox[1,], edoro2Corners@bbox[2,])
lenda1Owin <- spatstat::owin(lenda1Corners@bbox[1,], lenda1Corners@bbox[2,])
lenda2Owin <- spatstat::owin(lenda2Corners@bbox[1,], lenda2Corners@bbox[2,])
