# Supplementary material for: The spatial propagation and increasing dominance of Gilbertiodendron dewevrei (Fabaceae) in the eastern Congo basin
Source: PLoS One. 2023 Feb 7;18(2):e0275519. doi: 10.1371/journal.pone.0275519 (PMC9904485; doi:10.1371/journal.pone.0275519)
Supplement: S1 Data — A compressed directory of R data science scripts, custom functions, and support files used to conduct the geospatial and statistical analyses presented herein. (ZIP) [file pone.0275519.s004.zip › R/computeT1IndicesOfShortestDistances_function.R]

# In an effort to clean up the main function script (isolineMovement_function.R)
# during the debugging process, this content was moved to this script. In use,
# compute the indices of the T1 points object that are a minimum distance to the
# comparable T2 points, relying on the associated input objects from other parts
# of this workflow. This script is called from within
# isolineMovement_function_Supplement_B.R. One important part of this script is
# that it allows more than one T2 point to be paired with a T1 point. For all
# sites other than edoro1, two pairings with a single T1 point are possible. For
# edoro1, 3 are possible. This is because of how much expansion there between T1
# and T2. A list object is returned, with (a) the minDistDF containing the T2
# point indices of interest and a second variable that is the distance between
# each T2 point and the associated T1 point, and (b) the associated t1 point
# indices that are closest to the t2 point indices. Importantly, these indices
# apply to the objects used to created the input distanceMatrix object, which in
# practice will generally be a subset of the main points files used in this
# analysis.

# distanceMatrix <- gDists; fieldSite <- "lenda2"
computeT1IndicesOfShortestDistances <- function(distanceMatrix, fieldSite){
  set.seed(123)
  #Gets the T1 element indices that are, in the order contained by minDistances, closest to each T2 element.
  minDistances <- apply(distanceMatrix, 1, function(x) min(x)) 
  #t2ElementIndex represents the T2 element indices
  minDistDF <- data.frame(t2ElementIndex = as.integer(row.names(distanceMatrix)), minimumDistances = minDistances) 
  #Sort ascending, but process in reverse within loop below
  minDistDF <- minDistDF[order(minDistDF$minimumDistances),] 
  #t2 on vertical, dictating number of rows (elements)
  t1MinDistIndices <- c(rep(NA, nrow(minDistDF))) 
  
  #Process points from largest gaps to smallest gaps between time periods
  for (r in nrow(minDistDF):1){ 
    rowOfDistanceMatrixToExamineInRthInteration <- which(as.integer(row.names(distanceMatrix))==minDistDF[r,1])
    t1MinDistIndices[r] <- which.min(distanceMatrix[rowOfDistanceMatrixToExamineInRthInteration,])
    if (fieldSite == "edoro1"){
      #This enables up to three pairings from a given T1 point to three T2 points. This exists because the patch expanded so much between T1 and T2 that there are not enough T1 points to pair with T2 points
      duplicationLimit <- 3 
    } else {
      duplicationLimit <- 2
    }
    if (length(which(t1MinDistIndices == t1MinDistIndices[r])) < duplicationLimit){
      next
    } else {
      # Make column from t1 all NA values so that point in t1IsoPts can't be paired with any other t2IsoPts point.
      distanceMatrix[,t1MinDistIndices[r]] <- NA 
    }
  }
  return(list(minDistDF=minDistDF, t1MinDistIndices=t1MinDistIndices))
}
# # # QA/QC
# for (q in 1:length(t1MinDistIndices)){
#   if (is.na(t1MinDistIndices[q])==FALSE){
#     indices <- which(t1MinDistIndices == t1MinDistIndices[q])
#     if (length(indices)>2){
#       print(length(indices))
#     }
#   }
# }
# # # For dynamic visualization to watching pairing happening
# plot(time1IsolinesObject$raster); plot(time1IsolinesObject$contours, add=TRUE, col=colors()[214]); plot(time2IsolinesObject$contours, add=TRUE, col=colors()[164])
# xx <- cbind(minDistDF[,1], t1MinDistIndices)
# xx <- xx[sample(1:nrow(xx), 100),]
# for (q in 1:nrow(xx)){
#   plot(t1IsoPtsSubset[xx[q,2],], col="red", pch=20, add=T, cex=0.5)
#   plot(t2IsoPtsSubset[which(as.integer(row.names(gDists))==xx[q,1]),], col="darkred", pch=20, add=T, cex=0.5)
#   Sys.sleep(0.04)
# }
