# Supplementary material for: The spatial propagation and increasing dominance of Gilbertiodendron dewevrei (Fabaceae) in the eastern Congo basin
Source: PLoS One. 2023 Feb 7;18(2):e0275519. doi: 10.1371/journal.pone.0275519 (PMC9904485; doi:10.1371/journal.pone.0275519)
Supplement: S1 Data — A compressed directory of R data science scripts, custom functions, and support files used to conduct the geospatial and statistical analyses presented herein. (ZIP) [file pone.0275519.s004.zip › R/D_1_Isoline_Modeling_A_Prep_and_Plot.R]

# This script prepares datasets to use in modeling the movement of isolines across the landscape. It produces isolines objects for each of the sites for each of the time periods. It writes plots to disk for publication. It produces isolines areas objects. It is part of the "D_#_Isoline_Modeing" series of scripts, each of which does a different part of the isoline modeling.


# Create data subsets for each plot and time period containing Gilbertiodendron----
l1T1 <- base[base$Site=="lenda1" & base$CensusID==1 & is.na(base$BA)==FALSE & base$sp=="GILBDE", ]
l1T2 <- base[base$Site=="lenda1" & base$CensusID==2 & is.na(base$BA)==FALSE & base$sp=="GILBDE", ]
l1T3 <- base[base$Site=="lenda1" & base$CensusID==3 & is.na(base$BA)==FALSE & base$sp=="GILBDE", ]
l2T1 <- base[base$Site=="lenda2" & base$CensusID==1 & is.na(base$BA)==FALSE & base$sp=="GILBDE", ]
l2T2 <- base[base$Site=="lenda2" & base$CensusID==2 & is.na(base$BA)==FALSE & base$sp=="GILBDE", ]
l2T3 <- base[base$Site=="lenda2" & base$CensusID==3 & is.na(base$BA)==FALSE & base$sp=="GILBDE", ]
e1T1 <- base[base$Site=="edoro1" & base$CensusID==1 & is.na(base$BA)==FALSE & base$sp=="GILBDE", ]
e1T2 <- base[base$Site=="edoro1" & base$CensusID==2 & is.na(base$BA)==FALSE & base$sp=="GILBDE", ]
e1T3 <- base[base$Site=="edoro1" & base$CensusID==3 & is.na(base$BA)==FALSE & base$sp=="GILBDE", ]
e2T1 <- base[base$Site=="edoro2" & base$CensusID==1 & is.na(base$BA)==FALSE & base$sp=="GILBDE", ]
e2T2 <- base[base$Site=="edoro2" & base$CensusID==2 & is.na(base$BA)==FALSE & base$sp=="GILBDE", ]
e2T3 <- base[base$Site=="edoro2" & base$CensusID==3 & is.na(base$BA)==FALSE & base$sp=="GILBDE", ]

# Create isoline objects----
source("R/isoline_function.R")
# Within the isoline_function is the call << r <- focal(x = r, w = matrix(1/9, nc=3, nr=3))>> which performs a 3x3 moving window average on the basal area surface. This reduces the complexity of the landscape and propagates through to being a smaller number of vertices to process when modeling movement later.

# ....Lenda 1----
l1T1Isolines <- isoline(baseDFSubset = l1T1, radiusInMeters = sqrt(10000/pi), myLevels = 20, visualizeIsoline = FALSE, addToExistingPlot = FALSE, lineCol = colors()[214]) #plotXLim = c(683100, 683200), plotYLim = c(145600, 145700))
l1T2Isolines <- isoline(baseDFSubset = l1T2, radiusInMeters = sqrt(10000/pi), myLevels = 20, visualizeIsoline = FALSE, addToExistingPlot = TRUE, lineCol = colors()[189])
l1T3Isolines <- isoline(baseDFSubset = l1T3, radiusInMeters = sqrt(10000/pi), myLevels = 20, visualizeIsoline = FALSE, addToExistingPlot = TRUE, lineCol = colors()[164])
points(x = l1T1$gx, y = l1T1$gy, pch=20, cex=l1T1$BA^5, col = rgb(red = 0, green = 0, blue = 1, alpha = 0.1))

# ....Lenda 2----
l2T1Isolines <- isoline(baseDFSubset = l2T1, radiusInMeters = sqrt(10000/pi), myLevels = 20, visualizeIsoline = FALSE, addToExistingPlot = FALSE, lineCol = colors()[214]) 
l2T2Isolines <- isoline(baseDFSubset = l2T2, radiusInMeters = sqrt(10000/pi), myLevels = 20, visualizeIsoline = FALSE, addToExistingPlot = TRUE, lineCol = colors()[189])
l2T3Isolines <- isoline(baseDFSubset = l2T3, radiusInMeters = sqrt(10000/pi), myLevels = 20, visualizeIsoline = FALSE, addToExistingPlot = TRUE, lineCol = colors()[164])
points(x = l2T1$gx, y = l2T1$gy, pch=20, cex=l2T1$BA^5, col = rgb(red = 0, green = 0, blue = 1, alpha = 0.1))

# ....Edoro 1----
e1T1Isolines <- isoline(baseDFSubset = e1T1, radiusInMeters = sqrt(10000/pi), myLevels = 10, visualizeIsoline = FALSE, addToExistingPlot = FALSE, lineCol = colors()[214]) #plotXLim = c(683100, 683200), plotYLim = c(145600, 145700)
e1T2Isolines <- isoline(baseDFSubset = e1T2, radiusInMeters = sqrt(10000/pi), myLevels = 10, visualizeIsoline = FALSE, addToExistingPlot = TRUE, lineCol = colors()[189])
e1T3Isolines <- isoline(baseDFSubset = e1T3, radiusInMeters = sqrt(10000/pi), myLevels = 10, visualizeIsoline = FALSE, addToExistingPlot = TRUE, lineCol = colors()[164])
points(x = e1T1$gy, y = e1T1$gx, pch=20, cex=e1T1$BA^5, col = rgb(red = 0, green = 0, blue = 1, alpha = 0.9)) #Reverse gx and gy for plotting

# Create isoline visualizations----
# Create a single plot with three panels in color
source("R/D_2_Isoline_Modeling_Triplet_Plots_Color.R")

# Create Gilbertiodendron patch polygons and area computations----
source("R/isolineArea_function.R")
# ....Lenda 1----
l1T1Area <- isolineArea(inputRaster = l1T1Isolines[[2]], myLevels = 20, makeSPPlot = FALSE)
l1T3Area <- isolineArea(inputRaster = l1T3Isolines[[2]], myLevels = 20, makeSPPlot = FALSE)
(l1T3Area$area_sq_m - l1T1Area$area_sq_m)/l1T1Area$area_sq_m #4.5% increase over 12 years
# ....Lenda 2----
l2T1Area <- isolineArea(inputRaster = l2T1Isolines[[2]], myLevels = 20, makeSPPlot = FALSE)
l2T3Area <- isolineArea(inputRaster = l2T3Isolines[[2]], myLevels = 20, makeSPPlot = FALSE)
(l2T3Area$area_sq_m - l2T1Area$area_sq_m)/l2T1Area$area_sq_m #4.1% increase over 12 years
# ....Edoro 1----
e1T1Area <- isolineArea(inputRaster = e1T1Isolines[[2]], myLevels = 10, makeSPPlot = FALSE)
e1T3Area <- isolineArea(inputRaster = e1T3Isolines[[2]], myLevels = 10, makeSPPlot = FALSE)
(e1T3Area$area_sq_m - e1T1Area$area_sq_m)/e1T3Area$area_sq_m #64% increase over 12 years

# From here, go to A_R_Isoline_Modeling_B_Radius_of_Gyration.R
