# Supplementary material for: The spatial propagation and increasing dominance of Gilbertiodendron dewevrei (Fabaceae) in the eastern Congo basin
Source: PLoS One. 2023 Feb 7;18(2):e0275519. doi: 10.1371/journal.pone.0275519 (PMC9904485; doi:10.1371/journal.pone.0275519)
Supplement: S1 Data — A compressed directory of R data science scripts, custom functions, and support files used to conduct the geospatial and statistical analyses presented herein. (ZIP) [file pone.0275519.s004.zip › R/D_2_Isoline_Modeling_Triplet_Plots_Color.R]

# This script is sourced from within the D_1_Isoline_Modeling_A_Prep.R script.
# It produces a single graphic with three color plots of moving isolines across
# time.

jpeg(filename = "Plots/Basal_Area_Movement_Color_300dpi_Revised.jpg", width = 15, height = 9.36, units = "in", res = 300)
par(mar = c(2,1,2,5))
cat(par()$mar, "\n")
par(mfrow=c(1,3))
cat(par()$mar, "\n")
par(pin = c(3, 3*2.5)) # Current plot dimensions
cat(par()$mar, "\n")
cuts <- seq(0,50, length.out = 254) #set breaks
# Edoro1----
e1T1RotatedRaster <- t(flip(e1T1Isolines$raster, direction = 2))
e1T3RotatedRaster <- t(flip(e1T3Isolines$raster, direction = 2))
e1T1TempContour <- rasterToContour(e1T1RotatedRaster, levels=10)
e1T3TempContour <- rasterToContour(e1T3RotatedRaster, levels=10)
plot(e1T1RotatedRaster, asp=1, col=rev(terrain.colors(n=253)), breaks=cuts, legend=F)
plot(l2T1Isolines$raster, legend.only=TRUE, axis.args=list(at=seq(0, 50, 5)), col=rev(terrain.colors(n=253)), legend.width=2) #Use legend for lenda2 since it has the largest range
plot(e1T1TempContour, col = colors()[164], add=TRUE, lwd=1.5)
plot(e1T3TempContour, col = colors()[205], add=TRUE, lwd=1.5)
arrows(x0 = par()$usr[2]-55, y0 = par()$usr[3]+10, x1 = par()$usr[2]-20, y1 = par()$usr[3]+10, length = 0.08, angle = 30, code = 2)
text(x = par()$usr[2]-10, y = par()$usr[3]+10, labels="N")
legend(x = par()$usr[2]+10, y = par()$usr[3]+80, legend = c("T1", "T3"), col = c(colors()[164], colors()[214]), xpd =T, bty = "n", lty=1)
text(x = par()$usr[2]+20, y = par()$usr[3]+390, expression(paste("T1 m"^ "2"*" BA\U2022ha"^"-1")), xpd=TRUE, adj=0, cex=0.9)
text(x = par()$usr[2]+16, y = par()$usr[3]+93, expression(paste("10m"^"2"*" isoline")), xpd=TRUE, adj=0, cex=0.9)
text(x = par()$usr[2]-190, y = par()$usr[3]+10, labels="a", font=2, cex=1.75)

# Lenda1----
par(pin = c(3, 3*2.5))
plot(l1T1Isolines$raster, asp=1, breaks=cuts, legend=F, col=rev(terrain.colors(n=253)))
plot(l2T1Isolines$raster, legend.only=TRUE, axis.args=list(at=seq(0, 50, 5)), legend.width=2) #Use legend for lenda2 since it has the largest range
plot(l1T1Isolines$contours, col = colors()[164], add=TRUE, lwd=1.5)
plot(l1T3Isolines$contours, col = colors()[210], add=TRUE, lwd=1.5)
#title(main= "Lenda 1 \U2022 Time 1", font.main=1)
arrows(x0 = par()$usr[2]-10, y0 = par()$usr[3]+10, x1 = par()$usr[2]-10, y1 = par()$usr[3]+45, length = 0.08, angle = 30, code = 2)
text(x = par()$usr[2]-10, y = par()$usr[3]+55, labels="N")
legend(x = par()$usr[2]+10, y = par()$usr[3]+80, legend = c("T1", "T3"), col = c(colors()[164], colors()[214]), xpd =T, bty = "n", lty=1)
text(x = par()$usr[2]+20, y = par()$usr[3]+390, expression(paste("T1 m"^ "2"*" BA\U2022ha"^"-1")), xpd=TRUE, adj=0, cex=0.9)
text(x = par()$usr[2]+16, y = par()$usr[3]+93, expression(paste("20m"^"2"*" isoline")), xpd=TRUE, adj=0, cex=0.9)
text(x = par()$usr[2]-190, y = par()$usr[3]+10, labels="b", font=2, cex=1.75)

# Lenda2----
par(pin = c(3, 3*2.5))
plot(l2T1Isolines$raster, asp=1, col=rev(terrain.colors(n=253)), breaks=cuts, legend=F)
plot(l2T1Isolines$raster, legend.only=TRUE, axis.args=list(at=seq(0, 50, 5)), col=rev(terrain.colors(n=253)), legend.width=2) #Use legend for lenda2 since it has the largest range
plot(l2T1Isolines$contours, col = colors()[164], add=TRUE, lwd=1.5)
plot(l2T3Isolines$contours, col = colors()[214], add=TRUE, lwd=1.5)
#title(main= "Lenda 1 \U2022 Time 1", font.main=1)
arrows(x0 = par()$usr[2]-10, y0 = par()$usr[3]+10, x1 = par()$usr[2]-10, y1 = par()$usr[3]+45, length = 0.08, angle = 30, code = 2)
text(x = par()$usr[2]-10, y = par()$usr[3]+55, labels="N")
legend(x = par()$usr[2]+10, y = par()$usr[3]+80, legend = c("T1", "T3"), col = c(colors()[164], colors()[214]), xpd =T, bty = "n", lty=1)
text(x = par()$usr[2]+20, y = par()$usr[3]+390, expression(paste("T1 m"^ "2"*" BA\U2022ha"^"-1")), xpd=TRUE, adj=0, cex=0.9)
text(x = par()$usr[2]+16, y = par()$usr[3]+93, expression(paste("20m"^"2"*" isoline")), xpd=TRUE, adj=0, cex=0.9)
text(x = par()$usr[2]-190, y = par()$usr[3]+10, labels="c", font=2, cex=1.75)

dev.off()
