# Supplementary material for: The spatial propagation and increasing dominance of Gilbertiodendron dewevrei (Fabaceae) in the eastern Congo basin
Source: PLoS One. 2023 Feb 7;18(2):e0275519. doi: 10.1371/journal.pone.0275519 (PMC9904485; doi:10.1371/journal.pone.0275519)
Supplement: S1 Data — A compressed directory of R data science scripts, custom functions, and support files used to conduct the geospatial and statistical analyses presented herein. (ZIP) [file pone.0275519.s004.zip › R/D_3_Isoline_Modeling_B_Radius_of_Gyration.R]

# This script is part of the D_#_Isoline_Modeling series of scripts. It takes
# isolines objects and isolines area objects and uses them to compute a mean,
# area-weight radius of gyration for each patch on each site, yielding one
# measure for each time period for each site.


# Compute radius of gyration and associated metrics----
source("R/radiusOfGyration_function.R")
# Function returns four elements: a vector of all radii of gyration with one
# value for each patch, a weighted average gyration for the landscape, the total
# possible gyration that is theoretically possible for the landscape/domain, and
# a raster of all the distances between cells in patches and their respective
# centroids. ....Lenda 1----
l1T1RadiusOfGyration <- radiusOfGyration(isolinesObject = l1T1Isolines, omitSingleTrees = FALSE)
l1T2RadiusOfGyration <- radiusOfGyration(isolinesObject = l1T2Isolines, omitSingleTrees = FALSE)
l1T3RadiusOfGyration <- radiusOfGyration(isolinesObject = l1T3Isolines, omitSingleTrees = FALSE)
#Relative weighted mean patch radius of gyration
l1T1Pct <- l1T1RadiusOfGyration$weightedPatchGyration/l1T1RadiusOfGyration$totalPossibleGyration 
#Relative weighted mean patch radius of gyration
l1T2Pct <- l1T2RadiusOfGyration$weightedPatchGyration/l1T2RadiusOfGyration$totalPossibleGyration
#Relative weighted mean patch radius of gyration
l1T3Pct <- l1T3RadiusOfGyration$weightedPatchGyration/l1T3RadiusOfGyration$totalPossibleGyration
#3.5% increase in mean patch gyration. The same value is obtained if using the
#relative weighted mean patch gyration values
l1ChangePct <- (l1T3RadiusOfGyration$weightedPatchGyration-l1T1RadiusOfGyration$weightedPatchGyration)/l1T1RadiusOfGyration$weightedPatchGyration 
l1ChangeMeters <- l1T3RadiusOfGyration$weightedPatchGyration-l1T1RadiusOfGyration$weightedPatchGyration
l1T1PctStatement <- paste0("Area-weighted radius of gyration for l1T1 as a percent of what is theoretically possible is ", round(l1T1Pct, 2))
l1T2PctStatement <- paste0("Area-weighted radius of gyration for l1T2 as a percent of what is theoretically possible is ", round(l1T2Pct,2))
l1T3PctStatement <- paste0("Area-weighted radius of gyration for l1T3 as a percent of what is theoretically possible is ", round(l1T3Pct,2))
l1ChangePctStatement <- paste0("Percent change in lenda 1 between T1 and T3, relative to T1, is ", round(l1ChangePct*100,2), "%, equivalent to ", round(l1ChangeMeters,2), " meters")

# ....Lenda 2----
l2T1RadiusOfGyration <- radiusOfGyration(isolinesObject = l2T1Isolines, omitSingleTrees = FALSE)
l2T2RadiusOfGyration <- radiusOfGyration(isolinesObject = l2T2Isolines, omitSingleTrees = FALSE)
l2T3RadiusOfGyration <- radiusOfGyration(isolinesObject = l2T3Isolines, omitSingleTrees = FALSE)
#Relative weighted mean patch radius of gyration
l2T1Pct <- l2T1RadiusOfGyration$weightedPatchGyration/l2T1RadiusOfGyration$totalPossibleGyration 
#Relative weighted mean patch radius of gyration
l2T2Pct <- l2T2RadiusOfGyration$weightedPatchGyration/l2T2RadiusOfGyration$totalPossibleGyration
#Relative weighted mean patch radius of gyration
l2T3Pct <- l2T3RadiusOfGyration$weightedPatchGyration/l2T3RadiusOfGyration$totalPossibleGyration
#0.4% increase in mean patch gyration
l2ChangePct <- (l2T3RadiusOfGyration$weightedPatchGyration-l2T1RadiusOfGyration$weightedPatchGyration)/l2T1RadiusOfGyration$weightedPatchGyration 
l2ChangeMeters <- l2T3RadiusOfGyration$weightedPatchGyration-l2T1RadiusOfGyration$weightedPatchGyration
l2T1PctStatement <- paste0("Area-weighted radius of gyration for l2T1 as a percent of what is theoretically possible is ", round(l2T1Pct,2))
l2T2PctStatement <- paste0("Area-weighted radius of gyration for l2T2 as a percent of what is theoretically possible is ", round(l2T2Pct,2))
l2T3PctStatement <- paste0("Area-weighted radius of gyration for l2T3 as a percent of what is theoretically possible is ", round(l2T3Pct,2))
l2ChangePctStatement <- paste0("Percent change in lenda 2 between T1 and T3, relative to T1, is ", round(l2ChangePct*100,2), "%, equivalent to ", round(l2ChangeMeters,2), " meters")

# ....Edoro 1----
e1T1RadiusOfGyration <- radiusOfGyration(isolinesObject = e1T1Isolines, omitSingleTrees = FALSE)
e1T2RadiusOfGyration <- radiusOfGyration(isolinesObject = e1T2Isolines, omitSingleTrees = FALSE)
e1T3RadiusOfGyration <- radiusOfGyration(isolinesObject = e1T3Isolines, omitSingleTrees = FALSE)
#Relative weighted mean patch radius of gyration
e1T1Pct <- e1T1RadiusOfGyration$weightedPatchGyration/e1T1RadiusOfGyration$totalPossibleGyration 
#Relative weighted mean patch radius of gyration
e1T2Pct <- e1T2RadiusOfGyration$weightedPatchGyration/e1T2RadiusOfGyration$totalPossibleGyration 
#Relative weighted mean patch radius of gyration
e1T3Pct <- e1T3RadiusOfGyration$weightedPatchGyration/e1T3RadiusOfGyration$totalPossibleGyration 
#30.7% increase in mean patch gyration
e1ChangePct <- (e1T3RadiusOfGyration$weightedPatchGyration-e1T1RadiusOfGyration$weightedPatchGyration)/e1T1RadiusOfGyration$weightedPatchGyration
e1ChangeMeters <- e1T3RadiusOfGyration$weightedPatchGyration-e1T1RadiusOfGyration$weightedPatchGyration
e1T1PctStatement <- paste0("Area-weighted radius of gyration for e1T1 as a percent of what is theoretically possible is ", round(e1T1Pct,2))
e1T2PctStatement <- paste0("Area-weighted radius of gyration for e1T2 as a percent of what is theoretically possible is ", round(e1T2Pct,2))
e1T3PctStatement <- paste0("Area-weighted radius of gyration for e1T3 as a percent of what is theoretically possible is ", round(e1T3Pct,2))
e1ChangePctStatement <- paste0("Percent change in edoro 1 between T1 and T3, relative to T1, is ", round(e1ChangePct*100,2), "%, equivalent to ", round(e1ChangeMeters,2), " meters")

radiusOfGyrationOut <- list(l1T1Pct=l1T1Pct, l1T2Pct=l1T2Pct, l1T3Pct=l1T3Pct, l1ChangePct=l1ChangePct, l1ChangeMeters=l1ChangeMeters, l2T1Pct=l2T1Pct, l2T2Pct=l2T2Pct, l2T3Pct=l2T3Pct, l2ChangePct=l2ChangePct, l2ChangeMeters=l2ChangeMeters, e1T1Pct=e1T1Pct, e1T2Pct=e1T2Pct, e1T3Pct=e1T3Pct, e1ChangePct=e1ChangePct, e1ChangeMeters=e1ChangeMeters, l1T1PctStatement=l1T1PctStatement, l1T2PctStatement=l1T2PctStatement, l1T3PctStatement=l1T3PctStatement, l1ChangePctStatement=l1ChangePctStatement, l2T1PctStatement=l2T1PctStatement, l2T2PctStatement=l2T2PctStatement, l2T3PctStatement=l2T3PctStatement, l2ChangePctStatement=l2ChangePctStatement, e1T1PctStatement=e1T1PctStatement, e1T2PctStatement=e1T2PctStatement, e1T3PctStatement=e1T3PctStatement, e1ChangePctStatement=e1ChangePctStatement)

cat("\n\nA new object named 'radiusOfGyrationOut' was just added to the .Global environment\n\n")

# Reset margins for downstream plotting
par(mar=c(5.1, 4.1, 4.1, 2.1))
