# Supplementary material for: The spatial propagation and increasing dominance of Gilbertiodendron dewevrei (Fabaceae) in the eastern Congo basin
Source: PLoS One. 2023 Feb 7;18(2):e0275519. doi: 10.1371/journal.pone.0275519 (PMC9904485; doi:10.1371/journal.pone.0275519)
Supplement: S1 Data — A compressed directory of R data science scripts, custom functions, and support files used to conduct the geospatial and statistical analyses presented herein. (ZIP) [file pone.0275519.s004.zip › R/dSQpermutationTesting.R]

require(raster)
require(sp)
require(rgeos)
require(nlme)

# Working directory is the directory from which the slurm script is called

setSeedValue <- commandArgs(trailingOnly=TRUE)

load("inputsForpermuteIsolines_function.RData")
source("R/permuteIsoline_function.R")
set.seed(setSeedValue)

l1Permutations <- permuteIsoline(time1IsolinesObject = e1T1Isolines, time2IsolinesObject = e1T3Isolines, time1IsolinesAreaObject = e1T1Area, time2IsolinesAreaObject = e1T3Area, omitSingleTrees = FALSE, distanceToNewPatch = 30, censusNum1 = 1, censusNum2 = 3, fieldSite = "edoro1", numberOfIterations = 1)


modelMe <- function(dataFrameName, hemisphere){
  if (hemisphere == "N" | hemisphere == "S"){
      hemisphereVariable <- "yHemisphere"
      colVar <- "y"
    } else if (hemisphere == "E" | hemisphere == "W"){
      hemisphereVariable <- "xHemisphere"
      colVar <- "x"
    }
  response <- dataFrameName[which(dataFrameName[, hemisphereVariable]==hemisphere), colVar]
  time <- dataFrameName$time[which(dataFrameName[, hemisphereVariable]==hemisphere)]
  lm1 <- nlme::gls(model = response ~ time,  weights=nlme::varIdent(form=~1|time))
  return(lm1)
}

lm1N <- modelMe(dataFrameName=l1Permutations[[1]], hemisphere="N")
lm1S <- modelMe(dataFrameName=l1Permutations[[1]], hemisphere="S")
lm1W <- modelMe(dataFrameName=l1Permutations[[1]], hemisphere="W")
lm1E <- modelMe(dataFrameName=l1Permutations[[1]], hemisphere="E")

tempList <- list(N=lm1N, S=lm1S, W=lm1W, E=lm1E)
saveRDS(tempList, paste0("e1_RDS_Files/A", setSeedValue, ".rds"))
# END #
