# Supplementary material for: The spatial propagation and increasing dominance of Gilbertiodendron dewevrei (Fabaceae) in the eastern Congo basin
Source: PLoS One. 2023 Feb 7;18(2):e0275519. doi: 10.1371/journal.pone.0275519 (PMC9904485; doi:10.1371/journal.pone.0275519)
Supplement: S1 Data — A compressed directory of R data science scripts, custom functions, and support files used to conduct the geospatial and statistical analyses presented herein. (ZIP) [file pone.0275519.s004.zip › R/E_1_Isoline_Modeling_C_Isoline_Movement.R]

# This script is part of the E_#_Isoline_Modeling series of scripts. It takes
# isolines objects and isolines area abjects and uses them to compute the
# movement of isolines across the landscape using a vertex-pairing algorithm.
# This is NOT the permutation testing of the algorithm, and instead computes the
# one reference version of the movement analysis for each site.

# Compute isoline movement models----
# These calls require both the isolines
# objects and the isolines area objects created in a previous step in this
# series of scripts. Movement objects have one list item for each polygonal
# patch that expanded, contracted, or appeared across time.

source("R/isolineMovement_function.R")
# lenda1----
# This should return 1 dataframe
l1Movement <- isolineMovement(time1IsolinesObject = l1T1Isolines, time2IsolinesObject = l1T3Isolines, time1IsolinesAreaObject = l1T1Area, time2IsolinesAreaObject = l1T3Area, omitSingleTrees = FALSE, distanceToNewPatch = 30, censusNum1 = 1, censusNum2 = 3, fieldSite = "lenda1", visualize = TRUE, visualizationTimeLag = 0.04)
# str(l1Movement)

# lenda2----
# This should return 2 dataframes. 1 for each of 2 large patches
l2Movement <- isolineMovement(time1IsolinesObject = l2T1Isolines, time2IsolinesObject = l2T3Isolines, time1IsolinesAreaObject = l2T1Area, time2IsolinesAreaObject = l2T3Area, omitSingleTrees = FALSE, distanceToNewPatch = 30, censusNum1 = 1, censusNum2 = 3, fieldSite = "lenda2", visualize = TRUE, visualizationTimeLag = 0.04)
# str(l2Movement)

# edoro1----
# This should have two data frames, 1 each for the two large patches
e1Movement <- isolineMovement(time1IsolinesObject = e1T1Isolines, time2IsolinesObject = e1T3Isolines, time1IsolinesAreaObject = e1T1Area, time2IsolinesAreaObject = e1T3Area, omitSingleTrees = FALSE, distanceToNewPatch = 30, censusNum1 = 1, censusNum2 = 3, fieldSite = "edoro1",  visualize = TRUE, visualizationTimeLag = 0.04)
# str(e1Movement)


# At this point we have a dataframe of matched coordinates for each patches of
# suitable size in each of the field sites. The pairs of vertices that were used
# to identify movement direction were only those on the interior of the plots.
# With the exception of vertices used to maintain polygonal form, no vertices
# were used on the boundary of any field site.
