# Supplementary material for: The spatial propagation and increasing dominance of Gilbertiodendron dewevrei (Fabaceae) in the eastern Congo basin
Source: PLoS One. 2023 Feb 7;18(2):e0275519. doi: 10.1371/journal.pone.0275519 (PMC9904485; doi:10.1371/journal.pone.0275519)
Supplement: S1 Data — A compressed directory of R data science scripts, custom functions, and support files used to conduct the geospatial and statistical analyses presented herein. (ZIP) [file pone.0275519.s004.zip › R/E_2_Isoline_Modeling_D_Permutation_Testing.R]

# This script a part of the E_#_Isoline_Movement series of scripts. It provides
# guidance, scripts, and references to HPC methods used to actually compute all
# of the regression models derived from a permuted vertex pairing algorithm used
# to establish whether or not there was movement of vertices across time. This
# script also performs the post processing to establish whether the slope
# coefficients of the linear regression of paired vertices is significant by
# looking at the sampling distribution from the permutation tests.

cat('\nSee contents of sourced script for details on permutation testing.\n')


# ..........................................................................
# Subsequent permutation testing benefits from high performance computing structures
# Save objects to use in permutation testing on HPC
# save(l1T1Isolines, l1T3Isolines, l1T1Area, l1T3Area, l2T1Isolines, l2T3Isolines, l2T1Area, l2T3Area, e1T1Isolines, e1T3Isolines, e1T1Area, e1T3Area, file = "Other/Permutation_Testing_Files_for_HPC/inputsForpermuteIsolines_function.RData")
# ..........................................................................


# Permutation testing---- Permutation testing was originally scripted locally
# but ultimately it was run on the cluster for efficiency. The source() call
# below runs a script that executes the equivalent of what happens on the
# cluster (well, one part of it, as an example). This is retained for posterity,
# and for those who want to emulate the analysis locally. NOT RUN!!!
# source("R/permuteIsoline_function.R") END NOT RUN!!!


# Description of workflow for cluster-based permutation testing:
# (1) Use save(l1T1Isolines, l1T3Isolines, l1T1Area, l1T3Area, l2T1Isolines, l2T3Isolines, l2T1Area, l2T3Area, e1T1Isolines, e1T3Isolines, e1T1Area, e1T3Area, file = "Other/Permutation_Testing_Files_from_Grace_HPC/inputsForpermuteIsolines_function.RData") to produce an object named inputsForpermuteIsolines_function.RData. 
# (2) This analysis was run with Dead Simple Queue.	The R script associated with dSQ is named dSQpermutationTesting.R. This file runs a single permutation sequence (a re-arranging of time 1 isoline vertices, relative to stationary time 2 (census 3) vertices. Within the script, you need to change the isoline and isolineArea object names, the fieldSite name, and the saveRDS folder location for each of the field sites. See the notes in the script file itself, and make a change for each of the three field sites.
# (3) To produce a jobFile.txt for executing the DSQ jobs, use: 
  # fileConn<-file("Other/Testing_Directory/jobFile.txt")
  # sink("Other/Testing_Directory/jobFile.txt")
  # for (i in 1:9999){
  #   cat(paste0("Rscript R/dSQpermutationTesting.R ", i,"\n"))
  # }
  # sink()
  # close(fileConn)
# (3) The Bash script that executes the jobFile.txt jobs by sending them through dSQ is a shell script. The jobFile.sh is provided as an example, and reproduction would be specific to your environment.
# (4) the dSQAutopsy function was used to re-run failed jobs.
# (5) The thousands of output files were merged using Merge_RDS_Files.R, which stores 10 batches of 1000 iterations for each patch in each landscape in a separate directory (5 directories total).
# (6) Move on to post-processing script.
