# Supplementary material for: The spatial propagation and increasing dominance of Gilbertiodendron dewevrei (Fabaceae) in the eastern Congo basin
Source: PLoS One. 2023 Feb 7;18(2):e0275519. doi: 10.1371/journal.pone.0275519 (PMC9904485; doi:10.1371/journal.pone.0275519)
Supplement: S1 Data — A compressed directory of R data science scripts, custom functions, and support files used to conduct the geospatial and statistical analyses presented herein. (ZIP) [file pone.0275519.s004.zip › R/E_3_Isoline_Modeling_E_Permutation_Testing_Post_Processing.R]

# This script is a part of E_#__Isoline_Movement series of scripts. It post-processes
# the permutation testing results (actually produced on Yale's Grace HPC) for looking at
# movement of isolines. It does this by first building a function to extract the
# coefficients for the time variable from each model. It then applies this function to
# each RDS file in each of five directories -- one each for edoro1 patch 1, edoro 1 patch
# 2, lenda 1 patch 1, lenda 2 patch 1, and lenda 2 patch 2. Each of these directories
# contains 10 RDS files. Each RDS file contains a list of 10000 SETS of model objects fit
# using weighted least squares to the points from time 1 and from time 2, with variance
# proportional to time (ie.e. separate variance for each time period). One set contains a
# model for N, S, E, and W quandrants. In applying the extractTimeCoefficients()
# functions, each RDS file in each of the 5 directories is queried to extract the time
# coefficients for each of the four directional models. This is done in parallel to speed
# things up, since it takes a few minutes to get so much data. Then, the objects returned
# from the parallel processing are manipulated to give a more appropriate structure,
# ultimately yielding five coefficient objects, each of which is a list of length four,
# with 10000 coefficients for each of the four directional models. Then a modelMe()
# function is engaged to model the original selection of points (our reference we are
# evaluating with our permutation tests). Models for each of the four directions for each
# of the five patches are run, producing 20 models and 20 reference coefficients to
# compare to the permutation test results. Finally, a function is engaged to plot a panel
# of histograms (one for each direction) for each site:patch combination, superimposing
# the reference coefficient to see how it compares.

# Create a function to extract the coefficients from the compiled RDS objects.
# These extracted values are reassembled below.
extractTimeCoefficients <- function(compiledRDSObject){
  l1N <- lapply(compiledRDSObject, `[[`, 1)
  l1S <- lapply(compiledRDSObject, `[[`, 2)
  l1W <- lapply(compiledRDSObject, `[[`, 3)
  l1E <- lapply(compiledRDSObject, `[[`, 4)
  l1NCoefs <- unlist(lapply(l1N, function(x) x$coefficients[2]))
  l1SCoefs <- unlist(lapply(l1S, function(x) x$coefficients[2]))
  l1WCoefs <- unlist(lapply(l1W, function(x) x$coefficients[2]))
  l1ECoefs <- unlist(lapply(l1E, function(x) x$coefficients[2]))
  return(list(N=l1NCoefs, S=l1SCoefs, W=l1WCoefs, E=l1ECoefs))
}

if (!file.exists("Data/Permutation_Tests/All_Lists_of_Patch_Level_Models.RData")){
  # Create a local cluster
  myDirs <- list.files(path = "Data/Permutation_Tests", pattern = "^compiled_.*_RDS_Files_Patch_[[:digit:]]$", include.dirs = TRUE, full.names = TRUE)
  cl <- makeCluster(detectCores()-1, type="SOCK", outfile="")
  registerDoParallel(cl)
  for (j in myDirs){
    myFiles <- list.files(j, full.names = TRUE) #For each directory of compiled files...
    coefVector <- foreach (i=1:length(myFiles), .combine='c') %dopar% {
      tempRDS <- readRDS(myFiles[i]) #Read it in
      #Get the coefficients for each quandrant's regression model
      timeCoefs <- extractTimeCoefficients(tempRDS) 
      return(timeCoefs)
    }
    # Build a name
    tempName <- regmatches(dirname(myFiles[1]), gregexpr(".{1}[[:digit:]].*_[[:digit:]]", dirname(myFiles[1])))
    tempName <- gsub(pattern = "_RDS_Files", replacement = "", x = tempName)
    tempName <- paste0(tempName, "_Coefs")
    #Store new object in local environment with the names e1Coefs, l1Coefs, and l2Coefs
    assign(x = tempName, value = coefVector) 
    cat('"', tempName, '"', " object was just created\n")
    cat(which(myDirs == j), " of ", length(myDirs), " complete\n")
  }
  stopCluster(cl)
  # Save the outputs of the above loop, which takes a long time to run
  safeSave <- function( ..., file=stop("'file' must be specified"), overwrite=FALSE, save.fun=save) {
    if ( file.exists(file) & !overwrite ) stop("'file' already exists")
    save.fun(..., file=file)
  }
  safeSave(e1_Patch_1_Coefs, e1_Patch_2_Coefs, l1_Patch_1_Coefs, l2_Patch_1_Coefs, l2_Patch_2_Coefs, file="Data/Permutation_Tests/All_Lists_of_Patch_Level_Models.RData") #file argument used to be Data/Permutation_Tests/All_Vectors_of_Patch_Level_Coefficients.RData before Aug. 20, 2019
} else if (file.exists("Data/Permutation_Tests/All_Lists_of_Patch_Level_Models.RData")){
  load("Data/Permutation_Tests/All_Lists_of_Patch_Level_Models.RData")
}
if ("cl" %in% ls()){
  stopCluster(cl)  
}


# The parallel operations above return a structure that is not ideal. Here we
# loop through each of the five new objects and combine them so that all 10000
# permutations associate with the North quadrant are in one list element, all
# for South are in one, etc.
myList <- c("e1_Patch_1_Coefs", "e1_Patch_2_Coefs", "l1_Patch_1_Coefs", "l2_Patch_1_Coefs", "l2_Patch_2_Coefs")
for (j in myList){
  temp <- get(j)
  newList <- list()
  for (i in unique(names(temp))){
    indices <- which(names(temp)==i)
    Coefs <- unlist(temp[indices], recursive = FALSE)
    newList[[i]] <- Coefs
  }
  assign(x = j, value = newList)
  cat(j, " object was just updated\n")
}
# After the above nested loop we have five new objects: e1_Patch_1_Coefs, e1_Patch_2_Coefs, l1_Patch_1_Coefs, l2_Patch_1_Coefs, l2_Patch_2_Coefs. Before visualizing these, let's get our original values computed from our one "true" sample

# Create function to obtain the model results from an isolines movement object. It is used on our original reference data from the "true" set of paired vertices.
modelMe <- function(dataFrameName, hemisphere){
  if (hemisphere == "N" | hemisphere == "S"){
    hemisphereVariable <- "yHemisphere"
    colVar <- "y"
  } else if (hemisphere == "E" | hemisphere == "W"){
    hemisphereVariable <- "xHemisphere"
    colVar <- "x"
  }
  response <- dataFrameName[which(dataFrameName[, hemisphereVariable]==hemisphere), colVar]
  # The time variable corresponds with year of measurement
  time <- dataFrameName$time[which(dataFrameName[, hemisphereVariable]==hemisphere)]
  lm1 <- nlme::gls(model = response ~ time,  weights=nlme::varIdent(form=~1|time))
  return(lm1)
}

lml1_1 <- replicate(4, list())
lml1_1$N <- modelMe(dataFrameName=l1Movement[[1]], hemisphere="N")
lml1_1$S <- modelMe(dataFrameName=l1Movement[[1]], hemisphere="S")
lml1_1$W <- modelMe(dataFrameName=l1Movement[[1]], hemisphere="W")
lml1_1$E <- modelMe(dataFrameName=l1Movement[[1]], hemisphere="E")

lml2_1 <- replicate(4, list())
lml2_1$N <- modelMe(dataFrameName=l2Movement[[1]], hemisphere="N")
lml2_1$S <- modelMe(dataFrameName=l2Movement[[1]], hemisphere="S")
lml2_1$W <- modelMe(dataFrameName=l2Movement[[1]], hemisphere="W")
lml2_1$E <- modelMe(dataFrameName=l2Movement[[1]], hemisphere="E")

lml2_2 <- replicate(4, list())
lml2_2$N <- modelMe(dataFrameName=l2Movement[[2]], hemisphere="N")
lml2_2$S <- modelMe(dataFrameName=l2Movement[[2]], hemisphere="S")
lml2_2$W <- modelMe(dataFrameName=l2Movement[[2]], hemisphere="W")
lml2_2$E <- modelMe(dataFrameName=l2Movement[[2]], hemisphere="E")

lme1_1 <- replicate(4, list())
lme1_1$N <- modelMe(dataFrameName=e1Movement[[1]], hemisphere="N")
lme1_1$S <- modelMe(dataFrameName=e1Movement[[1]], hemisphere="S")
lme1_1$W <- modelMe(dataFrameName=e1Movement[[1]], hemisphere="W")
lme1_1$E <- modelMe(dataFrameName=e1Movement[[1]], hemisphere="E")

lme1_2 <- replicate(4, list())
lme1_2$N <- modelMe(dataFrameName=e1Movement[[2]], hemisphere="N")
lme1_2$S <- modelMe(dataFrameName=e1Movement[[2]], hemisphere="S")
lme1_2$W <- modelMe(dataFrameName=e1Movement[[2]], hemisphere="W")
lme1_2$E <- modelMe(dataFrameName=e1Movement[[2]], hemisphere="E")

# Create a function to plot a panel of histograms of permutation test results with the addition of the reference result.
histPanel <- function(patchCoefficients, originalModel, mainTitle){
  layout(matrix(c(1,2,3,4), 2, 2, byrow = TRUE))
  lapply(c("N", "S", "E", "W"), function(x) {
    hist(patchCoefficients[[x]], breaks=50, main=x, xlim=c(min(patchCoefficients[[x]], coefficients(originalModel[[x]])[2]), max(patchCoefficients[[x]], coefficients(originalModel[[x]])[2])), xlab=expression("Coefficient Value" ~ (m ~ y^{-1})))
    abline(v=mean(patchCoefficients[[x]]), col="black", lwd=2)
    abline(v=coefficients(originalModel[[x]])[2], col="red", lwd=2) #lty=3
    xLocation <- par()$usr[1]+(par()$usr[2]-par()$usr[1])/2
    yLocation <- par()$usr[2]+(par()$usr[4]-par()$usr[3])/2
    abline(h = par()$usr[3], lwd=1.5) #Extend axis to meet y axis
    abline(v = par()$usr[1], lwd=1.5) #Extend axis to meet x axis
  })
}

# Evaluate significance of our original dataset with paired isoline vertices.
# Were we hope to see that the red lines (our reference coefficient values for
# how much movement there is, in meters, per year) are not within the
# distribution of permuted results, indicating that the algorithm we used to
# plot movement is not a function of random chance. Note that some of the
# permutation coefficient vectors do not have a full 10000 values in them due to
# convergence issues when fitting weighted least squares models within the
# permutation loop framework.
if (!file.exists("Plots/Isoline_Movement_Permutation_Test_edoro1_Patch_1.tiff")){
  tiff(filename = "Plots/Isoline_Movement_Permutation_Test_edoro1_Patch_1.tiff", width = 7, height = 6, units = "in", res=300)
  histPanel(patchCoefficients = e1_Patch_1_Coefs, originalModel = lme1_1, mainTitle = "Edoro 1, Patch 1")
  dev.off()
}
if (!file.exists("Plots/Isoline_Movement_Permutation_Test_edoro1_Patch_2.tiff")){
  tiff(filename = "Plots/Isoline_Movement_Permutation_Test_edoro1_Patch_2.tiff", width = 7, height = 6, units = "in", res=300)
  histPanel(patchCoefficients = e1_Patch_2_Coefs, originalModel = lme1_2, mainTitle = "Edoro 1, Patch 2")
  dev.off()
}
if (!file.exists("Plots/Isoline_Movement_Permutation_Test_lenda1_Patch_1.tiff")){
  tiff(filename = "Plots/Isoline_Movement_Permutation_Test_lenda1_Patch_1.tiff", width = 7, height = 6, units = "in", res=300)
  histPanel(patchCoefficients = l1_Patch_1_Coefs, originalModel = lml1_1, mainTitle = "Lenda 1, Patch 1")
  dev.off()
}
if (!file.exists("Plots/Isoline_Movement_Permutation_Test_lenda2_Patch_1.tiff")){
  tiff(filename = "Plots/Isoline_Movement_Permutation_Test_lenda2_Patch_1.tiff", width = 7, height = 6, units = "in", res=300)
  histPanel(patchCoefficients = l2_Patch_1_Coefs, originalModel = lml2_1, mainTitle = "Lenda 2, Patch 1")
  dev.off()
}
if (!file.exists("Plots/Isoline_Movement_Permutation_Test_lenda2_Patch_2.tiff")){
  tiff(filename = "Plots/Isoline_Movement_Permutation_Test_lenda2_Patch_2.tiff", width = 7, height = 6, units = "in", res=300)
  histPanel(patchCoefficients = l2_Patch_2_Coefs, originalModel = lml2_2, mainTitle = "Lenda 2, Patch 2")
  dev.off()
}

# Build function to return probability of obtaining the original coefficient value that we did, relative to the corresponding permutation distribution
pValue <- function(patchCoefficients, originalModel){
  out <- unlist(lapply(c("N", "S", "E", "W"), function(x){
    ha <- sort(patchCoefficients[[x]])
    hb <- originalModel[[x]]$coefficients[2]
    tempMean <- mean(ha)
    if (sign(tempMean-hb)==1){ # Permutation distribution mean is > actual estimated coefficient
      if (length(which(ha < hb))>0){
        return(sum(ha < hb)/10000) #Count all the records where the condition is true, and find proportion of whole
      } else {
        return(0)
      }
    } else if (sign(tempMean-hb)==-1){ # Permutation distribution mean is < actual estimated coefficient
      if (length(which(ha > hb))>0){
        return(sum(ha > hb)/10000)
      } else {
        return(0)
      }
    }
  }))
  names(out) <- c("N", "S", "E", "W")
  return(out)
}

listOfMovementPValues <- list()
listOfMovementPValues[[length(listOfMovementPValues)+1]] <- pValue(patchCoefficients = e1_Patch_1_Coefs, originalModel = lme1_1)

listOfMovementPValues[[length(listOfMovementPValues)+1]] <- pValue(patchCoefficients = e1_Patch_2_Coefs, originalModel = lme1_2)

listOfMovementPValues[[length(listOfMovementPValues)+1]] <- pValue(patchCoefficients = l1_Patch_1_Coefs, originalModel = lml1_1)

listOfMovementPValues[[length(listOfMovementPValues)+1]] <- pValue(patchCoefficients = l2_Patch_1_Coefs, originalModel = lml2_1)

listOfMovementPValues[[length(listOfMovementPValues)+1]] <- pValue(patchCoefficients = l2_Patch_2_Coefs, originalModel = lml2_2)

names(listOfMovementPValues) <- c("e1_Patch_1", "e1_Patch_2", "l1_Patch_1", "l2_Patch_1", "l2_Patch_2")
