# Supplementary material for: The spatial propagation and increasing dominance of Gilbertiodendron dewevrei (Fabaceae) in the eastern Congo basin
Source: PLoS One. 2023 Feb 7;18(2):e0275519. doi: 10.1371/journal.pone.0275519 (PMC9904485; doi:10.1371/journal.pone.0275519)
Supplement: S1 Data — A compressed directory of R data science scripts, custom functions, and support files used to conduct the geospatial and statistical analyses presented herein. (ZIP) [file pone.0275519.s004.zip › R/E_4_Isoline_Modeling_F_Bootstrapping.R]

# Following the permutation tests, to obtain estimates and confidence intervals
# for the reference slope coefficients for movement of isolines across time, we
# here bootstrap the pairs of vertices that are used to produce the reference
# coefficient and standard error estimates. This is a part of the
# E_#__Isoline_Modeling series of scripts, and follows the post-processing of
# the permutation tests. The script is set up to run the full bootstrapping
# analysis, or to load pre-saved objects.

# Load boostrapping function
source("R/isolineBoostrapping_function.R")


# Perform boostrapping and compute various values reported in the manuscript

listObject <- isolineBootstrapping(runFullAnalysis = FALSE, overwriteBoostrapResults = FALSE, overwriteBootstrapIntervals = FALSE)
# listObjectX <- listObject
bootResults <- listObject$bootResults
bootstrapResultsDataFrame <- listObject$bootstrapResultsDataFrame
# To populate manuscript table
# write.csv(bootstrapResultsDataFrame, "Data/Bootstrap_Results/bootstrapResultsDataFrame.csv", row.names=TRUE)
# bootstrapResultsDataFrame <- read.csv("R/bootstrapResultsDataFrame.csv")

# If loading csv above
rownames(bootstrapResultsDataFrame) <- bootstrapResultsDataFrame$X

# Some values for the manuscript
x <- bootstrapResultsDataFrame
# Creating sorting variables to order dataframe as it is in the latex paper
x$direction <- substr(x = x$X, 9, 9)
x$patch <- substr(x$X, 4,4)
x$sortCode <- ifelse(x$direction=="N",1, ifelse(x$direction=="S", 2, ifelse(x$direction=="W", 3, 4)))
x <- x[order(x$fieldSite, x$patch, x$sortCode),]

# Global average. Here we retain all values that are in the north and east
# quandrants, and reverse those in the south and west quandrants so that values
# that were initially negative contribute to the positive and values that were
# originally positive (representing contraction) are made negative.
x$valuesToAverage <- ifelse(x$direction=="N" | x$direction == "E", x$bootedMean, -1*x$bootedMean)
round(mean(x$valuesToAverage),2) #0.31 m peter year global average movement rate
# Average movement per year by quandrant
a0 <- t.test(x$valuesToAverage)
cat(round(a0$estimate, 2), " +/- ", round(a0$estimate-a0$conf.int[1],3))
# This shows that the average across all models is significantly different from
# 0 (barely, p=0.04). This appears to be a function of a single model for lenda2
# patch 1 in the east, which had a recession of -1.21m per year (quite high). If
# we strip this out, our global Ituri mean becomes 0.39 meters:
omittingOutlier <- x[-which(row.names(x)=="l2_1BootE"),] #0.39 m/yr
round(mean(omittingOutlier$valuesToAverage),2)
# ...and our average for eastern quadrants changed from 0.09 m/yr to 0.41 m/yr:
round(mean(omittingOutlier$bootedMean[which(omittingOutlier$direction=="E")]),2)
# ...and our global confidence interval for all of Ituri becomes 0.39  +/-  0.26:
a00 <- t.test(omittingOutlier$valuesToAverage)
cat(round(a00$estimate, 2), " +/- ", round(a00$estimate-a00$conf.int[1],3))

# All of the means (no omissions of any records) for each direction
round(mean(x$bootedMean[which(x$direction=="N")]),2) # 0.35 m/yr
round(mean(x$bootedMean[which(x$direction=="E")]),2) # 0.09 m/yr
round(abs(mean(x$bootedMean[which(x$direction=="S")])),2) # 0.4 m/yr
round(abs(mean(x$bootedMean[which(x$direction=="W")])),2) # 0.39 m/yr
# Average across all studies using reasonable values
a <- c(Archer = mean(c(1.8, 3.2)), Schwartz_Makaba = mean(c(0.14, 0.28)), Schwartz_Kwilila=mean(c(0.27, 0.75)), Delegue=1, Fabing=1, Favier=mean(c(1,2)), Youta_1=0.6, Youta_2=1.2, Youta_3=2, Youta_4=0.25, Hopkins=3.4, Miege=mean(c(2.5,3.5)), Charles_Dominique=2.3, Itur_N=0.35, Ituri_E=0.09, Ituri_S=0.4, Ituri_W=0.39)
# 1.22 +/- 0.54 = mean and 95% confidence interval (margin of error) for all studies listed in a.
a1 <- t.test(a)
cat(round(a1$estimate, 2), " +/- ", round(a1$estimate-a1$conf.int[1],2))

# Average across just Central African countries
b <- c(Schwartz_Makaba = mean(c(0.14, 0.28)), Schwartz_Kwilila=mean(c(0.27, 0.75)), Delegue=1, Fabing=1, Favier=mean(c(1,2)), Youta_1=0.6, Youta_2=1.2, Youta_3=2, Youta_4=0.25, Hopkins=3.4, Miege=mean(c(2.5,3.5)), Itur_N=0.35, Ituri_E=0.09, Ituri_S=0.4, Ituri_W=0.39)
b1 <- t.test(b) # 1.22 +/- 0.55
cat(round(b1$estimate, 2), " +/- ", round(b1$estimate-b1$conf.int[1],2))

# Use a one-sided t-test to compare all of the Ituri estimates with all of those
# from other African countries. The results show that the rate of movement at
# Ituri is significant slower (p = 0.01) than the other african countries, with
# a 95% confidence interval of -0.752 +/- 0.5137998/-Inf
ll <- t.test(x$valuesToAverage, b, alternative="less")
llDiff <- ll$estimate[1]-ll$estimate[2]
cat(round(llDiff,2), "+/-", ll$conf.int[1],"/", round(ll$conf.int[2]-llDiff,2), " with a p-value of ", round(ll$p.value,2), "\n")
# Repeat the above, but use the values where the one odd lenda2 eastern quadrant value has been omitted.
ll <- t.test(omittingOutlier$valuesToAverage, b, alternative="less")
llDiff <- ll$estimate[1]-ll$estimate[2]
cat(round(llDiff,2), "+/-", ll$conf.int[1],"/", round(ll$conf.int[2]-llDiff,2), " with a p-value of ", round(ll$p.value,2), "\n")
