# Supplementary material for: The spatial propagation and increasing dominance of Gilbertiodendron dewevrei (Fabaceae) in the eastern Congo basin
Source: PLoS One. 2023 Feb 7;18(2):e0275519. doi: 10.1371/journal.pone.0275519 (PMC9904485; doi:10.1371/journal.pone.0275519)
Supplement: S1 Data — A compressed directory of R data science scripts, custom functions, and support files used to conduct the geospatial and statistical analyses presented herein. (ZIP) [file pone.0275519.s004.zip › R/F_1_Kernel_Density_of_BA.R]

# If we need to re-make objects used in the kernel intensity estimation process, do so.
if (any(c("l1T1", "l1T3", "l1T1", "l1T3", "e1T1", "e1T3") %in% ls() == FALSE) == TRUE){
  source("R/renewBaseSubsetsForIntensityEstimation.R")
}

# Get kernel intensity function. Output has kernel intensity and standard errors
# as two different list elements. For the edoro1 site, the raster has been
# rotated so that it can be turned into a figure with the lenda1 and lenda2 site
# orientations.
source("R/intensitySurface_function.R")

e1T1Intensity <- intensitySurface(baseDFSubset = e1T1, mySigma = 25, nYCells_nXCells = c(200, 500))
e1T3Intensity <- intensitySurface(baseDFSubset = e1T3, mySigma = 25, nYCells_nXCells = c(200, 500))
l1T1Intensity <- intensitySurface(baseDFSubset = l1T1, mySigma = 25, nYCells_nXCells = c(500, 200))
l1T3Intensity <- intensitySurface(baseDFSubset = l1T3, mySigma = 25, nYCells_nXCells = c(500, 200))
l2T1Intensity <- intensitySurface(baseDFSubset = l2T1, mySigma = 25, nYCells_nXCells = c(500, 200))
# l2T2Intensity <- intensitySurface(baseDFSubset = l2T2, mySigma = 25, nYCells_nXCells = c(500, 200))
l2T3Intensity <- intensitySurface(baseDFSubset = l2T3, mySigma = 25, nYCells_nXCells = c(500, 200))
par(mfrow=c(1,1))
plot(l2T3Intensity[[1]]-l2T1Intensity[[1]], col=rev(gray.colors(25)))
plot(l2T1Isolines$contours, add=T)
plot(l2T3Isolines$contours, add=T, col="gray")
plot(l1T1Intensity[[1]])
plot(l1T3Intensity[[1]])

# ██████████████████████████████████████████████████████████████████████████

source("R/vectorPlot_function.R")

# Prepare the edoro1 plots for visualization. They are rotated in the
# intensitySurface_function.R above, but here we are obtaining the empirical
# isolines from the original moving window method of obtaining BA intensity.
e1T1RotatedRaster <- t(flip(e1T1Isolines$raster, direction = 2))
e1T3RotatedRaster <- t(flip(e1T3Isolines$raster, direction = 2))
e1T1TempContour <- rasterToContour(e1T1RotatedRaster, levels=10)
e1T3TempContour <- rasterToContour(e1T3RotatedRaster, levels=10)
rm(e1T1RotatedRaster, e1T3RotatedRaster)

# ██████████████████████████████████████████████████████████████████████████

plotLegend <- function(legendRange, edoro1=FALSE){
  colorFunction <- colorRampPalette(c("grey100", "grey30", "firebrick"))
  plot(l2T3Intensity[[1]]-l2T1Intensity[[1]], legend.only=TRUE, axis.args=list(at=round(seq(legendRange[1], legendRange[2], (legendRange[2]-legendRange[1])/8),5)), col=colorFunction(16), legend.width=2, smallplot=c(0.88,.90, .3,.7))
  text(x = par()$usr[2]+15, y = par()$usr[3]+400, expression(paste("Change in")), xpd=TRUE, adj=0, cex=0.9)
  text(x = par()$usr[2]+15, y = par()$usr[3]+390, expression(paste("m"^ "2" ~ "BA m"^"-1")), xpd=TRUE, adj=0, cex=0.9)
  legend(x = par()$usr[2]+10, y = par()$usr[3]+80, legend = c("T1", "T3"), col = c("lightblue", "darkblue"), xpd =T, bty = "n", lty=1)
  if (edoro1 == TRUE){
    text(x = par()$usr[2]+16, y = par()$usr[3]+93, expression(paste("10m"^"2"*" isoline")), xpd=TRUE, adj=0, cex=0.9)
  } else {
    text(x = par()$usr[2]+16, y = par()$usr[3]+93, expression(paste("20m"^"2"*" isoline")), xpd=TRUE, adj=0, cex=0.9)
  }
}

if (!file.exists("Plots/Vector_Fields_Plots_400dpi.tiff")){
  tiff(filename = "Plots/Vector_Fields_Plots_400dpi.tiff", width = 15, height = 9.36, units = "in", res = 400) #Height=9.36
  par(mfrow=c(1,3))
  cat(par()$mar, "\n")
  par(omi=c(0,0,0, 0.55))
  par(mar=c(5.1, 0, 4.1, 2.1))

# ..........................................................................
  # FIRST----
  #
  par(pin = c(3.2, 3.2*2.5))
  # Use lenda2 to establish range since it has the largest range of the three sites
  legendRange <- range(getValues(l2T3Intensity[[1]]-l2T1Intensity[[1]]))
  legendRange <- c(round(legendRange[1],5), 0.0005)
  cuts <- round(seq(legendRange[1], legendRange[2], length.out = 16),5) #set breaks
  cat(par()$mar, "\n")
  # edoro1 overview (range: -0.0000002924  0.0002871658)
  vectorPlot(backgroundRaster = e1T3Intensity[[1]]-e1T1Intensity[[1]], t1Isolines = e1T1TempContour, t3Isolines = e1T3TempContour, isolineColors = c("lightblue", "darkblue"), t1Intensity = e1T1Intensity[[1]], t3Intensity = e1T3Intensity[[1]], scaleXBy = 8, aggregationFactor = 9, arrowHeadLength = 0.04, arrowColor = rgb(1,1,1,0.65), aggregate = FALSE, howManyArrows = 500, colorPaletteFunction = colorRampPalette(c("grey100", "grey30", "firebrick")), breaks=cuts, legend=F)
  plotLegend(legendRange = legendRange, edoro1 = TRUE)
  arrows(x0 = par()$usr[2]-55, y0 = par()$usr[3]+10, x1 = par()$usr[2]-20, y1 = par()$usr[3]+10, length = 0.08, angle = 30, code = 2)
  text(x = par()$usr[2]-10, y = par()$usr[3]+10, labels="N")
  text(x = par()$usr[2]-190, y = par()$usr[3]+10, labels="a", font=2, cex=1.75)
  
  # ..........................................................................
  # SECOND----
  #
  par(pin = c(3.2, 3.2*2.5))
  cuts <- round(seq(legendRange[1], legendRange[2], length.out = 16),5) #set breaks
  # edoro1 overview (range: -0.0000002924  0.0002871658)
  vectorPlot(backgroundRaster = l1T3Intensity[[1]]-l1T1Intensity[[1]], t1Isolines = l1T1Isolines$contours, t3Isolines = l1T3Isolines$contours, isolineColors = c("lightblue", "darkblue"), t1Intensity = l1T1Intensity[[1]], t3Intensity = l1T3Intensity[[1]], scaleXBy = 8, aggregationFactor = 9, arrowHeadLength = 0.04, arrowColor = rgb(1,1,1,0.65), aggregate = FALSE, howManyArrows = 500, colorPaletteFunction = colorRampPalette(c("grey100", "grey30", "firebrick")), breaks=cuts, legend=F)
  plotLegend(legendRange = legendRange, edoro1 = FALSE)
  arrows(x0 = par()$usr[2]-10, y0 = par()$usr[3]+10, x1 = par()$usr[2]-10, y1 = par()$usr[3]+45, length = 0.08, angle = 30, code = 2)
  text(x = par()$usr[2]-10, y = par()$usr[3]+55, labels="N")
  text(x = par()$usr[2]-190, y = par()$usr[3]+10, labels="b", font=2, cex=1.75)
  
  # ..........................................................................
  # THIRD----
  #
  par(pin = c(3.2, 3.2*2.5))
  cuts <- round(seq(legendRange[1], legendRange[2], length.out = 16),5) #set breaks
  # edoro1 overview (range: -0.0000002924  0.0002871658)
  vectorPlot(backgroundRaster = l2T3Intensity[[1]]-l2T1Intensity[[1]], t1Isolines = l2T1Isolines$contours, t3Isolines = l2T3Isolines$contours, isolineColors = c("lightblue", "darkblue"), t1Intensity = l2T1Intensity[[1]], t3Intensity = l2T3Intensity[[1]], scaleXBy = 8, aggregationFactor = 9, arrowHeadLength = 0.04, arrowColor = rgb(1,1,1,0.65), aggregate = FALSE, howManyArrows = 500, colorPaletteFunction = colorRampPalette(c("grey100", "grey30", "firebrick")), breaks=cuts, legend=F)
  plotLegend(legendRange = legendRange, edoro1 = FALSE)
  arrows(x0 = par()$usr[2]-10, y0 = par()$usr[3]+10, x1 = par()$usr[2]-10, y1 = par()$usr[3]+45, length = 0.08, angle = 30, code = 2)
  text(x = par()$usr[2]-10, y = par()$usr[3]+55, labels="N")
  text(x = par()$usr[2]-190, y = par()$usr[3]+10, labels="c", font=2, cex=1.75)
  
  dev.off()
}

#----
# ██████████████████████████████████████████████████████████████████████████

if (!file.exists("Plots/Vector_Fields_Plot_Details_400dpi.tif")){
  tiff(filename = "Plots/Vector_Fields_Plot_Details_400dpi.tif", width = 15, height = 5, units = "in", res = 400) #Height=9.36
  par(mfrow=c(1,3))
  par(omi=c(0,0,0, 0.55))
  par(pin = c(3.2,3.2))
  colorFunction <- colorRampPalette(c("grey100", "grey30", "firebrick"))
  # ..........................................................................
  # FIRST----
  #
  # edoro1----
  vectorPlot(backgroundRaster = e1T3Intensity[[1]]-e1T1Intensity[[1]], t1Isolines = e1T1TempContour, t3Isolines = e1T3TempContour, isolineColors = c("lightblue", "darkblue"), t1Intensity = e1T1Intensity[[1]], t3Intensity = e1T3Intensity[[1]], scaleXBy = 8, aggregationFactor = 9, arrowHeadLength = 0.06, arrowColor = rgb(0,0,0,1), aggregate = FALSE, howManyArrows = 500, colorPaletteFunction = colorRampPalette(c("grey100", "grey30", "firebrick")), xlim=c(172565, 172735), ylim=c(668550, 668720), legend=F)
  plot( e1T3Intensity[[1]]-e1T1Intensity[[1]], legend.only=TRUE, col=colorFunction(16), smallplot=c(0.88,.90, .3,.7))
  options(scipen=10, digits=4)
  
  # lenda1----
  par(pin = c(3.2,3.2))
  legendRange <- range(getValues(l2T3Intensity[[1]]-l2T1Intensity[[1]]))
  legendRange <- c(round(legendRange[1],5), 0.0005)
  vectorPlot(backgroundRaster = l1T3Intensity[[1]]-l1T1Intensity[[1]], t1Isolines = l1T1Isolines$contours, t3Isolines = l1T3Isolines$contours, isolineColors = c("lightblue", "darkblue"), t1Intensity = l1T1Intensity[[1]], t3Intensity = l1T3Intensity[[1]], scaleXBy = 8, aggregationFactor = 10, arrowHeadLength = 0.04, arrowColor = rgb(0,0,0,0.65), aggregate = FALSE, howManyArrows = 500, , colorPaletteFunction = colorRampPalette(c("grey100", "grey30", "firebrick")), xlim=c(683030, 683205), ylim=c(145450, 145616), legend=F)
  # 145620-145450
  # 683200-683030
  
  plot( l1T3Intensity[[1]]-l1T1Intensity[[1]], legend.only=TRUE, col=colorFunction(16), smallplot=c(0.88,.90, .3,.7))
  
  # lenda2----
  par(pin = c(3.2,3.2))
  vectorPlot(backgroundRaster = l2T3Intensity[[1]]-l2T1Intensity[[1]], t1Isolines = l2T1Isolines$contours, t3Isolines = l2T3Isolines$contours, isolineColors = c("lightblue", "darkblue"), t1Intensity = l2T1Intensity[[1]], t3Intensity = l2T3Intensity[[1]], scaleXBy = 8, aggregationFactor = 10, arrowHeadLength = 0.04, arrowColor = rgb(0,0,0,0.65), aggregate = FALSE, howManyArrows = 500, , colorPaletteFunction = colorRampPalette(c("grey100", "grey30", "firebrick")), xlim=c(682980, 683172), ylim=c(144690, 144851), legend=F)
  plot( l2T3Intensity[[1]]-l2T1Intensity[[1]], legend.only=TRUE, col=colorFunction(16), smallplot=c(0.88,.90, .3,.7))
  
  dev.off()
}
