# Supplementary material for: The spatial propagation and increasing dominance of Gilbertiodendron dewevrei (Fabaceae) in the eastern Congo basin
Source: PLoS One. 2023 Feb 7;18(2):e0275519. doi: 10.1371/journal.pone.0275519 (PMC9904485; doi:10.1371/journal.pone.0275519)
Supplement: S1 Data — A compressed directory of R data science scripts, custom functions, and support files used to conduct the geospatial and statistical analyses presented herein. (ZIP) [file pone.0275519.s004.zip › R/F_2_Mean_Difference_in_Intensity_Bootstrapping.R]

# This script follows F_1_Kernel_Density_of_BA.R, which is the one that produces
# the vector field plots. This present script performs bootstrapping of the
# difference in intensities. For each of 10,000 on each landscape, a mean of all
# the grid cells is computed for a bootstrapped sample of all the grid cells.
# Takes a few seconds to run.

changeE1 <- e1T3Intensity[[1]]-e1T1Intensity[[1]]
changeL1 <- l1T3Intensity[[1]]-l1T1Intensity[[1]]
changeL2 <- l2T3Intensity[[1]]-l2T1Intensity[[1]]

# Here we perform a kernel sum (empirical) in a 1 hectare neighborhood
# surrounding each pixel, after applying a reflection method edge correction to
# the difference grids. The output has the net square meters of basal area per
# hectare, gained or lost over the 12 years.
source("R/kernelSumOfDifferenceGrid_function.R")
diffE1 <-  kernelSumOfDifferenceGrid(differenceGrid = changeE1, fieldSite = "edoro1", radiusInMeters = 56.41896)	
diffL1 <-  kernelSumOfDifferenceGrid(differenceGrid = changeL1, fieldSite = "lenda1", radiusInMeters = 56.41896)	
diffL2 <-  kernelSumOfDifferenceGrid(differenceGrid = changeL2, fieldSite = "lenda2", radiusInMeters = 56.41896)	

# Extract vectors of values from each raster
e1Vals <- getValues(diffE1)
l1Vals <- getValues(diffL1)
l2Vals <- getValues(diffL2)
length(which(is.na(l2Vals)==TRUE))
if (length(which(is.na(e1Vals)==TRUE)) != 0){cat("There are NA values in e1Vals the bootstrapping vectors within A_R_Mean_Difference_in_Intensity_Boostrapping.R. Please evaluate.\n")}
if (length(which(is.na(l1Vals)==TRUE)) != 0){cat("There are NA values in l1Vals the bootstrapping vectors within A_R_Mean_Difference_in_Intensity_Boostrapping.R. Please evaluate.\n")}
if (length(which(is.na(l2Vals)==TRUE)) != 0){cat("There are NA values in l2Vals the bootstrapping vectors within A_R_Mean_Difference_in_Intensity_Boostrapping.R. Please evaluate.\n")}

# BOOTSTRAPPING
# Empirical bootstrap (also called "basic" method)
options(scipen=999)
bootedMean <- function(data, indices) {
  return(mean(data[indices]))
}
e1Means <- boot(data=e1Vals, statistic=bootedMean, R=10000)
# The first column containing the level, the next two containing the indices of the order statistics used in the calculations and the final two the calculated endpoints themselves.
e1CI <- boot::boot.ci(boot.out = e1Means, type="basic")
e1Out <- paste0("edoro1 mean +/- MOE for change in BA per hectare: ", round(e1CI$t0,5), " +/- ", round(e1CI$basic[5]-e1CI$t0,6), "/", round(e1CI$t0-e1CI$basic[4],6))
# edoro1 mean +/- MOE for change in BA per hectare:
# 0.34617  +/-  0.0025 / 0.0025

set.seed(1234)
l1Means <- boot(data=l1Vals, statistic=bootedMean, R=10000)
l1CI <- boot::boot.ci(boot.out = l1Means, type="basic")
l1Out <- paste0("lenda1 mean +/- MOE for change in BA per hectare: ", round(l1CI$t0,5), " +/- ", round(l1CI$basic[5]-l1CI$t0,6), "/", round(l1CI$t0-l1CI$basic[4],6))
# lenda1 mean +/- MOE for change in BA per hectare:
# 0.84107  +/-  0.004503 / 0.004398

set.seed(1234)
l2Means <- boot(data=l2Vals, statistic=bootedMean, R=10000)
l2CI <- boot::boot.ci(boot.out = l2Means, type="basic")
l2Out <- paste0("lenda2 mean +/- MOE for change in BA per hectare: ", round(l2CI$t0,5), " +/- ", round(l2CI$basic[5]-l2CI$t0,6), "/", round(l2CI$t0-l2CI$basic[4],6))
# lenda2 mean +/- MOE for change in BA per hectare:
# 0.40563  +/-  0.009619 / 0.009387 
options(scipen=0) #Reset, since it was changed above

boostrappedDifferencesInBA <- cbind(e1Out, l1Out, l2Out)
cat("An object named `boostrappedDifferencesInBA` was just added to the .Global environment\n")
