# Supplementary material for: The spatial propagation and increasing dominance of Gilbertiodendron dewevrei (Fabaceae) in the eastern Congo basin
Source: PLoS One. 2023 Feb 7;18(2):e0275519. doi: 10.1371/journal.pone.0275519 (PMC9904485; doi:10.1371/journal.pone.0275519)
Supplement: S1 Data — A compressed directory of R data science scripts, custom functions, and support files used to conduct the geospatial and statistical analyses presented herein. (ZIP) [file pone.0275519.s004.zip › R/F_3_Gap_Dynamics.R]

# This script produces plots to highlight gap dynamics on the lenda2 field site

if (any(c("l1T1", "l1T3", "l1T1", "l1T3", "e1T1", "e1T3") %in% ls() == FALSE) == TRUE){
  source("R/renewBaseSubsetsForIntensityEstimation.R")
}

# Get kernel intensity function. Output has kernel intensity and standard errors
# as two different list elements. For the edoro1 site, the raster has been
# rotated so that it can be turned into a figure with the lenda1 and lenda2 site
# orientations.
source("R/intensitySurface_function.R")


l2T1Intensity <- intensitySurface(baseDFSubset = l2T1, mySigma = 25, nYCells_nXCells = c(500, 200))
l2T2Intensity <- intensitySurface(baseDFSubset = l2T2, mySigma = 25, nYCells_nXCells = c(500, 200))
l2T3Intensity <- intensitySurface(baseDFSubset = l2T3, mySigma = 25, nYCells_nXCells = c(500, 200))

# Function to produce vector field plots
source("R/vectorPlot_function.R")


# ██████████████████████████████████████████████████████████████████████████

# This makes a plot of two panels of vector field data showing gap dynamics
# across time
tiff(filename = "Plots/Gap_Dynamics_Overview_400dpi_July2022.tiff", width = 12, height = 9.36, units = "in", res = 400) #Height=9.36
par(mfrow=c(1,2))
cat(par()$mar, "\n")
par(omi=c(0,0,0, 0.55))
par(mar=c(5.1, 0, 4.1, 3.1)) #2.1

# FIRST of 2----
#
par(pin = c(3.2, 3.2*2.5))
# Use lenda2 to establish range since it has the largest range of the three sites
legendRange <- range(getValues(l2T2Intensity[[1]]-l2T1Intensity[[1]]))
legendRange <- c(round(legendRange[1],5), 0.0005)
cuts <- round(seq(legendRange[1], legendRange[2], length.out = 16),5) #set breaks
cuts <- c(cuts, 0.0005 + (0.0005-0.00042))

vectorPlot(backgroundRaster = l2T2Intensity[[1]]-l2T1Intensity[[1]], t1Isolines = l2T1Isolines$contours, t3Isolines = l2T2Isolines$contours, isolineColors = c("lightblue", "darkblue"), t1Intensity = l2T1Intensity[[1]], t3Intensity = l2T2Intensity[[1]], scaleXBy = 8, aggregationFactor = 9, arrowHeadLength = 0.04, arrowColor = rgb(1,1,1,0.65), aggregate = FALSE, howManyArrows = 500, colorPaletteFunction = colorRampPalette(c("grey100", "grey30", "firebrick")), breaks=cuts, legend=F)

# Function to plot legend for first graphic
plotLegend <- function(legendRange, edoro1=FALSE){
  colorFunction <- colorRampPalette(c("grey100", "grey30", "firebrick"))
  plot(l2T3Intensity[[1]]-l2T1Intensity[[1]], legend.only=TRUE, axis.args=list(at=round(seq(legendRange[1], legendRange[2], (legendRange[2]-legendRange[1])/8),5)), col=colorFunction(16), legend.width=2, smallplot=c(0.83,.85, .3,.7))
  text(x = par()$usr[2]+15, y = par()$usr[3]+405, expression(paste("Change in")), xpd=TRUE, adj=0, cex=0.9)
  text(x = par()$usr[2]+15, y = par()$usr[3]+395, expression(paste("m"^ "2" ~ "BA m"^"-1")), xpd=TRUE, adj=0, cex=0.9)
  text(x = par()$usr[2]+15, y = par()$usr[3]+381, expression(paste("T1 - T2")), xpd=TRUE, adj=0, cex=0.9)
  legend(x = par()$usr[2]+10, y = par()$usr[3]+80, legend = c("T1", "T2"), col = c("lightblue", "darkblue"), xpd =T, bty = "n", lty=1)
  if (edoro1 == TRUE){
    text(x = par()$usr[2]+16, y = par()$usr[3]+93, expression(paste("10m"^"2"*" isoline")), xpd=TRUE, adj=0, cex=0.9)
  } else {
    text(x = par()$usr[2]+16, y = par()$usr[3]+93, expression(paste("20m"^"2"*" isoline")), xpd=TRUE, adj=0, cex=0.9)
  }
}

plotLegend(legendRange = legendRange, edoro1 = FALSE)
par(xpd=NA)
arrows(x0 = par()$usr[2]-13, y0 = par()$usr[3]+12, x1 = par()$usr[2]-13, y1 = par()$usr[3]+42, length = 0.08, angle = 30, code = 2, col="white")
text(x = par()$usr[2]-13, y = par()$usr[3]+52, labels="N", col="white")
text(x = par()$usr[1]+20, y = par()$usr[3]+20, labels="a", font=2, cex=1.75, col="white")


# ..........................................................................
# SECOND of 2----
#

par(pin = c(3.2, 3.2*2.5))
vectorPlot(backgroundRaster = l2T3Intensity[[1]]-l2T2Intensity[[1]], t1Isolines = l2T1Isolines$contours, t3Isolines = l2T3Isolines$contours, isolineColors = c("lightblue", "darkblue"), t1Intensity = l2T2Intensity[[1]], t3Intensity = l2T3Intensity[[1]], scaleXBy = 8, aggregationFactor = 9, arrowHeadLength = 0.04, arrowColor = rgb(1,1,1,0.65), aggregate = FALSE, howManyArrows = 500, colorPaletteFunction = colorRampPalette(c("grey100", "grey30", "firebrick")), breaks=cuts, legend=F)

# Function to plot legend for second graphic
plotLegend <- function(legendRange, edoro1=FALSE){
  colorFunction <- colorRampPalette(c("grey100", "grey30", "firebrick"))
  plot(l2T3Intensity[[1]]-l2T1Intensity[[1]], legend.only=TRUE, axis.args=list(at=round(seq(legendRange[1], legendRange[2], (legendRange[2]-legendRange[1])/8),5)), col=colorFunction(16), legend.width=2, smallplot=c(0.83,.85, .3,.7))
  text(x = par()$usr[2]+15, y = par()$usr[3]+405, expression(paste("Change in")), xpd=TRUE, adj=0, cex=0.9)
  text(x = par()$usr[2]+15, y = par()$usr[3]+395, expression(paste("m"^ "2" ~ "BA m"^"-1")), xpd=TRUE, adj=0, cex=0.9)
  text(x = par()$usr[2]+15, y = par()$usr[3]+381, expression(paste("T2 - T3")), xpd=TRUE, adj=0, cex=0.9)
  legend(x = par()$usr[2]+10, y = par()$usr[3]+80, legend = c("T1", "T3"), col = c("lightblue", "darkblue"), xpd =T, bty = "n", lty=1)
  if (edoro1 == TRUE){
    text(x = par()$usr[2]+16, y = par()$usr[3]+93, expression(paste("10m"^"2"*" isoline")), xpd=TRUE, adj=0, cex=0.9)
  } else {
    text(x = par()$usr[2]+16, y = par()$usr[3]+93, expression(paste("20m"^"2"*" isoline")), xpd=TRUE, adj=0, cex=0.9)
  }
}
plotLegend(legendRange = legendRange, edoro1 = FALSE)

par(xpd=NA)
arrows(x0 = par()$usr[2]-13, y0 = par()$usr[3]+12, x1 = par()$usr[2]-13, y1 = par()$usr[3]+42, length = 0.08, angle = 30, code = 2, col="white")
text(x = par()$usr[2]-13, y = par()$usr[3]+52, labels="N", col="white")
text(x = par()$usr[1]+20, y = par()$usr[3]+20, labels="b", font=2, cex=1.75, col="white")
# Add rectangle around focal area
# rect(xleft = 683124.9, ybottom = 144617.5, xright = 683210.9, ytop = 144705.5, border = "red")

dev.off()
  

# ██████████████████████████████████████████████████████████████████████████
# ██████████████████████████████████████████████████████████████████████████
# ██████████████████████████████████████████████████████████████████████████

# This creates an example plot of the loss of large stems in particular areas, leading to gap formation. 

# Using sp functionality
completes <- complete.cases(base[, c("gx", "gy", "dbh", "BA")])
temp <- base[completes,]
temp$dbhInCM <- temp$dbh/10
tempC1 <- temp[which(temp$Site=="lenda2" & temp$CensusID==1 & temp$gx >=683124.9 & temp$gx <=683210.9 & temp$gy >=144617 & temp$gy <=144706),]
tempC3 <- temp[which(temp$Site=="lenda2" & temp$CensusID==3 & temp$gx >=683124.9 & temp$gx <=683210.9 & temp$gy >=144617 & temp$gy <=144706),]
notInC3 <- which(tempC1$treeID %in% tempC3$treeID==FALSE)
notInC1 <- which(tempC3$treeID %in% tempC1$treeID ==FALSE)
inBoth <- which(tempC1$treeID %in% tempC3$treeID == TRUE)
coordinates(tempC1) <- ~gx+gy
coordinates(tempC3) <- ~gx+gy
# Dead trees following Census 1
tempC1Dead <- tempC1[notInC3,] 
# New trees in Census 3
tempC3New <- tempC3[notInC1,] 
# Trees in both censuses
tempInBoth <- tempC1[inBoth,] 

tiff(filename = "Plots/Gap_Dynamics_Detail_300dpi.tif", width = 6.45, height = 6, units = "in", res = 300)
oldpar <- par(mar=c(3.5,4.5,2.5,0))
plot(l2T3Intensity[[1]]-l2T2Intensity[[1]], xlim=c(683124.9, 683210.9), ylim=c(144617.5, 144705.5), asp=1, col= palette(16), breaks=cuts, legend=FALSE) #xlim=c(683160, 683175), ylim=c(144660, 144675)
# Trees in both censuses 
plot(tempInBoth, cex=0.05*tempInBoth$dbhInCM, add=T,  pch=1, col=rgb(0,0,1,0.4))
# New trees in Census 3
plot(tempC3New, cex=0.05*tempC3New$dbhInCM, add=T,  pch=19, col=rgb(1,0,0,1))
# Dead trees following Census 1
plot(tempC1Dead, cex=0.05*tempC1Dead$dbhInCM, add=T,  pch=19, col=rgb(0,0.25,0.25,0.4))
myLabels <- ifelse(tempC1Dead$dbhInCM >=40, tempC1Dead$dbhInCM, NA)
raster::text(tempC1Dead, labels=myLabels, cex=0.75, add=T)
text(x = par()$usr[1]+5, y = par()$usr[3]+5, labels="c", font=2, cex=1.6, col="white")
par(oldpar)
dev.off()
