# Supplementary material for: The spatial propagation and increasing dominance of Gilbertiodendron dewevrei (Fabaceae) in the eastern Congo basin
Source: PLoS One. 2023 Feb 7;18(2):e0275519. doi: 10.1371/journal.pone.0275519 (PMC9904485; doi:10.1371/journal.pone.0275519)
Supplement: S1 Data — A compressed directory of R data science scripts, custom functions, and support files used to conduct the geospatial and statistical analyses presented herein. (ZIP) [file pone.0275519.s004.zip › R/intensitySurface_function.R]

# This script contains a function to produce kernel intensity surfaces of a
# given resolution using subsets of the base dataframe created a priori. It
# returns a list object with a surface of the estimates and a surface of the
# standard errors. Currently the function coerces the spatstat im objects to
# raster objects before returning them.

# baseDFSubset <- e1T1; mySigma <- 25
intensitySurface <- function(baseDFSubset, mySigma = 25, nYCells_nXCells){
  par(mar=c(3,3,3,2))
  on.exit(par(mar=c(5.1, 4.1, 4.1, 2.1)))
  if (nrow(baseDFSubset)==0){
    stop("baseDFSubset contains no records\n")
  }
  if (baseDFSubset$Site[1]=="lenda1"|baseDFSubset$Site[1]=="lenda2"){
    myDimYX <- c(500,200)
    coordinates(baseDFSubset) <- ~gx + gy
  } else {
    myDimYX <- c(200,500)
    #edoro plots have gx = latitude and gy = longitude. Order is longitude ~ latitude
    coordinates(baseDFSubset) <- ~gy + gx 
  }
  
  if (baseDFSubset$Site[1]=="lenda1"){
    myCorners <- lenda1Corners
    myWindow <- owin(xrange = extent(lenda1Corners)[1:2], yrange = extent(lenda1Corners)[3:4])
  } else if (baseDFSubset$Site[1]=="lenda2"){
    myCorners <- lenda2Corners
    myWindow <- owin(xrange = extent(lenda2Corners)[1:2], yrange = extent(lenda2Corners)[3:4])
  } else if (baseDFSubset$Site[1]=="edoro1"){
    myCorners <- edoro1Corners
    myWindow <- owin(xrange = extent(edoro1Corners)[1:2], yrange = extent(edoro1Corners)[3:4])
  } else if ((baseDFSubset$Site[1]=="edoro2")){
    myCorners <- edoro2Corners
    myWindow <- owin(xrange = extent(edoro2Corners)[1:2], yrange = extent(edoro2Corners)[3:4])
  }
  
  if (baseDFSubset$Site[1]=="lenda1"|baseDFSubset$Site[1]=="lenda2"){
    l1T1PPP <- ppp(x = coordinates(baseDFSubset)[,"gx"], y = coordinates(baseDFSubset)[,"gy"], window = myWindow, marks = baseDFSubset@data$BA)
  } else {
    l1T1PPP <- ppp(x = coordinates(baseDFSubset)[,"gy"], y = coordinates(baseDFSubset)[,"gx"], window = myWindow, marks = baseDFSubset@data$BA) #Reverse x and y for edoro plots because gx = latitude and gy = longitude
  }
  
  # Coerce from spatstat S3 to sp S4. The marks used in generating the ppp objects above (basal area, BA) are carried through, so the SpatialPointsDataFrame only has one set of values, which are BA measurements.
  tempSP <- as.SpatialPointsDataFrame.ppp(l1T1PPP)
  cat("The best cross-validated bandwidth in kernel intensity estimation is :", as.numeric(bw.diggle(X = l1T1PPP, correction = "best")), ". You are using :", mySigma, "\n")
  # density.ppp returns an intensity function. That is, for each pixel, what is
  # the basal area. The pixels values are not probabilities but the
  # redistributed basal areas of the measured values. Thus, summing over all
  # pixels returns the same collective basal area as when summing the basal area
  # of all the records used to create the ppp object in the first place
  tempIntensity <- spatstat::density.ppp(x = l1T1PPP, sigma = mySigma, weights = l1T1PPP$marks, edge = TRUE, at = "pixels", diggle = TRUE, kernel = "gaussian", se="TRUE", dimyx=nYCells_nXCells, positive=TRUE)
  
  # Convert surfaces to rasters
  outList <- vector("list", length(tempIntensity))
  names(outList) <- names(tempIntensity)
  for (i in 1:length(tempIntensity)){
    temp <- tempIntensity[[i]]  
    if (baseDFSubset$Site[1]=="edoro1"){
      outList[[i]] <- raster(temp, crs = myCorners@proj4string)
      outList[[i]] <- t(flip(outList[[i]], direction = 2))
    } else {
      outList[[i]] <- raster(temp, crs = myCorners@proj4string)
    }
  }
  return(outList)
}
