# Supplementary material for: The spatial propagation and increasing dominance of Gilbertiodendron dewevrei (Fabaceae) in the eastern Congo basin
Source: PLoS One. 2023 Feb 7;18(2):e0275519. doi: 10.1371/journal.pone.0275519 (PMC9904485; doi:10.1371/journal.pone.0275519)
Supplement: S1 Data — A compressed directory of R data science scripts, custom functions, and support files used to conduct the geospatial and statistical analyses presented herein. (ZIP) [file pone.0275519.s004.zip › R/isoline_function.R]

# A function to compute and plot isolines of some number of square meters of
# basal area per hectare.

isoline <- function(baseDFSubset, radiusInMeters, myLevels, addToExistingPlot, plotXLim=NULL, plotYLim=NULL, visualizeIsoline = FALSE, lineCol){
  par(mar=c(3,3,3,2))
  on.exit(par(mar=c(5.1, 4.1, 4.1, 2.1)))
  if (nrow(baseDFSubset)==0){
    stop("baseDFSubset contains no records\n")
  }
  if (baseDFSubset$Site[1]=="lenda1"|baseDFSubset$Site[1]=="lenda2"){
    myDimYX <- c(500,200)
    coordinates(baseDFSubset) <- ~gx + gy
  } else {
    myDimYX <- c(200,500)
    # edoro plots have gx = latitude and gy = longitude. Order is longitude ~ latitude
    coordinates(baseDFSubset) <- ~gy + gx
  }
  
  if (baseDFSubset$Site[1]=="lenda1"){
    myWindow <- lenda1Owin
  } else if (baseDFSubset$Site[1]=="lenda2"){
    myWindow <- lenda2Owin
  } else if (baseDFSubset$Site[1]=="edoro1"){
    myWindow <- edoro1Owin
  } else if ((baseDFSubset$Site[1]=="edoro2")){
    myWindow <- edoro2Owin
  }
  
  if (baseDFSubset$Site[1]=="lenda1"|baseDFSubset$Site[1]=="lenda2"){
    l1T1PPP <- ppp(x = coordinates(baseDFSubset)[,"gx"], y = coordinates(baseDFSubset)[,"gy"], window = myWindow, marks = baseDFSubset@data$BA)
  } else { #if (baseDFSubset$Site[1]=="edoro1"|baseDFSubset$Site[1]=="edoro2")
    # Reverse x and y for edoro plots because gx = latitude and gy = longitude
    l1T1PPP <- ppp(x = coordinates(baseDFSubset)[,"gy"], y = coordinates(baseDFSubset)[,"gx"], window = myWindow, marks = baseDFSubset@data$BA)
  }

  
  
  # convert a spatial point pattern x into a pixel image, by counting the number
  # of points (or the total weight of points) falling in each pixel. dimyx is
  # passed to as.mask and is y,x instead of x,y. Using c(250,100) makes each
  # pixel 2x2 meters.
  l1T1RasterOriginal <- pixellate.ppp(x = l1T1PPP, W = myWindow, dimyx = myDimYX, weights = l1T1PPP$marks)
  source("R/padMatrix_function.R", local = TRUE)
  inputMatrix <- l1T1RasterOriginal$v #Isolate inverted matrix from `im` object
  #Reverse order of matrix so it corresponds with cardinal direction reality instead of the inverted version used by `im` objects.
  inputMatrix <- inputMatrix[nrow(inputMatrix):1,] 
  
  l1T1Raster <- raster(padMatrix(mat = inputMatrix, siteName = substr(x = baseDFSubset$Site[1], start = 1, stop = nchar(baseDFSubset$Site[1])-1)))
  
  if (baseDFSubset$Site[1]=="lenda1"){
    myProj4String <- lenda1Corners@proj4string
    myCorners <- lenda1Corners
  } else if (baseDFSubset$Site[1]=="lenda2"){
    myProj4String <- lenda2Corners@proj4string
    myCorners <- lenda2Corners
  } else if (baseDFSubset$Site[1]=="edoro1"){
    myProj4String <- edoro1Corners@proj4string
    myCorners <- edoro1Corners
  } else if (baseDFSubset$Site[1]=="edoro2"){
    myProj4String <- edoro2Corners@proj4string
    myCorners <- edoro2Corners
  }
  l1T1Raster@crs <- myProj4String

  if (baseDFSubset$Site[1]=="lenda1"|baseDFSubset$Site[1]=="lenda2"){
    l1T1Raster@extent <- extent(c(l1T1RasterOriginal$xrange[1]-200, l1T1RasterOriginal$xrange[2]+200, l1T1RasterOriginal$yrange[1]-200, l1T1RasterOriginal$yrange[2]+200)) #Used to have 200 for both of the last two terms
  } else { #Edoro plots
    l1T1Raster@extent <- extent(c(l1T1RasterOriginal$xrange[1]-200, l1T1RasterOriginal$xrange[2]+200, l1T1RasterOriginal$yrange[1]-200, l1T1RasterOriginal$yrange[2]+200))
  }

  
  weightsMatrix <- focalWeight(x = l1T1Raster, d = radiusInMeters, type='circle') #101 x 101 cells
  weightsMatrix <- apply(X = weightsMatrix, MARGIN = c(1,2), FUN = function(x){ ifelse(x==0, 0, 1)})
  r <- focal(x = l1T1Raster, w = weightsMatrix, fun="sum", na.rm=TRUE, pad=FALSE)
  r <- focal(x = r, w = matrix(1/9, nc=3, nr=3))
  r <- crop(x = r, y = myCorners@bbox)
  
  if (baseDFSubset$Site[1]=="lenda1"){
    siteName <- "lenda1"
  } else if (baseDFSubset$Site[1]=="lenda2"){
    siteName <- "lenda2"
  } else if (baseDFSubset$Site[1]=="edoro1"){
    siteName <- "edoro1"
  } else {
    stop("You selected edoro2, which does not contain any Gilbertiodendron.\n Try again!\n")
  }
  
  # Parse the argument supplied by user to obtain the time period of the input data
  dfMatch <- match.call()[2]
  timePeriod <- substr(x = dfMatch, start = 4, stop = 4)
  
  if (missing(plotXLim)){
    plotXLim <- r@extent[1:2]
  }
  if (missing(plotYLim)){
    plotYLim <- r@extent[3:4]
  }
  
  if (visualizeIsoline == TRUE){
    if (addToExistingPlot == FALSE){
      plot(r, xlim=plotXLim, ylim=plotYLim, main= paste0(siteName, " Time ", timePeriod))
    }
    contour(r, levels=myLevels, asp=1, drawlabels=FALSE, add=TRUE, col=lineCol)
  }

  myContours <- rasterToContour(r, levels=myLevels)
  return(list(contours=myContours, raster=r, level=myLevels))
}
