# Supplementary material for: The spatial propagation and increasing dominance of Gilbertiodendron dewevrei (Fabaceae) in the eastern Congo basin
Source: PLoS One. 2023 Feb 7;18(2):e0275519. doi: 10.1371/journal.pone.0275519 (PMC9904485; doi:10.1371/journal.pone.0275519)
Supplement: S1 Data — A compressed directory of R data science scripts, custom functions, and support files used to conduct the geospatial and statistical analyses presented herein. (ZIP) [file pone.0275519.s004.zip › R/isolineArea_function.R]

# This function computes the area contained by the polygonal form that encapsulates all raster cell values >= some threshold, where the threshold would be defined by an isoline. For instance, it is used to compute the area occupied by Gilbertiodendron that is >=20 square meters of basal area per hectare. The function can be run twice to compare the polygonal area's form at time 1 and time 3, to see if expansion or contraction has occured. The function dissolves all polygons into a single multipart feature, so the area computation includes all of them.

# inputRaster <- e1T1Isolines[[2]]; myLevels <- 10; makeSPPlot <- TRUE
isolineArea <- function(inputRaster, myLevels, makeSPPlot = FALSE){
  cutRaster <- raster::cut(inputRaster, breaks= c(myLevels, maxValue(inputRaster)))
  tempPolys <- raster::rasterToPolygons(cutRaster, dissolve=T) #Dissolve makes multipart polygon objects
  if (makeSPPlot == TRUE){
    print(sp::spplot(inputRaster) +  latticeExtra::layer(sp::sp.polygons(tempPolys, lwd=2, col="lightblue")))
  }
  return(list(polys = tempPolys, area_sq_m = raster::area(tempPolys))) #Compute area of SpatialPolygons object in square meters
}
