# Supplementary material for: The spatial propagation and increasing dominance of Gilbertiodendron dewevrei (Fabaceae) in the eastern Congo basin
Source: PLoS One. 2023 Feb 7;18(2):e0275519. doi: 10.1371/journal.pone.0275519 (PMC9904485; doi:10.1371/journal.pone.0275519)
Supplement: S1 Data — A compressed directory of R data science scripts, custom functions, and support files used to conduct the geospatial and statistical analyses presented herein. (ZIP) [file pone.0275519.s004.zip › R/isolineBootstrapping_function.R]

# Following the permutation tests, to obtain estimates and confidence intervals
# for the reference slope coefficients for movement of isolines across time, we
# here bootstrap the pairs of vertices that are used to produce the reference
# coefficient and standard error estimates. This is a part of the
# E_#__Isoline_Modeling series of scripts, and follows the post-processing of
# the permutation tests. The script is set up to run the full bootstrapping
# analysis, or to load pre-saved objects.

isolineBootstrapping <- function(runFullAnalysis=FALSE, overwriteBoostrapResults = FALSE, overwriteBootstrapIntervals=FALSE){
  if (runFullAnalysis==TRUE){
    # Original reference models with slope and SE estimates. Each object
    # contains four models -- one for each cardinal direction
    lme1_1
    lme1_2
    lml1_1
    lml2_1
    lml2_2
    
    str(e1Movement) #One list element for each unique patch on the landscape
    
    # Bootstrapping takes a long time for all patches and Sites. These calls can
    # NOT be parallelized because they use the boot() function internally, which
    # itself is already setting up local clusters to do parallel operations.
    # This bootstarpping is reproducible based on the seedValue argument passed
    # into the movementBootstrap function.
    source("R/movementBootstrap_function.R", local=TRUE)
    bootResults <- list()
    # NORTH
    bootResults$e1_1BootN <- movementBootstrap(dataFrameName = e1Movement[[1]], hemisphere = "N", numOfIterations = 10000, seedValue = 123)
    bootResults$e1_2BootN <- movementBootstrap(dataFrameName = e1Movement[[2]], hemisphere = "N", numOfIterations = 10000, seedValue = 123)
    bootResults$l1_1BootN <- movementBootstrap(dataFrameName = l1Movement[[1]], hemisphere = "N", numOfIterations = 10000, seedValue = 123)
    bootResults$l2_1BootN <- movementBootstrap(dataFrameName = l2Movement[[1]], hemisphere = "N", numOfIterations = 10000, seedValue = 123)
    bootResults$l2_2BootN <- movementBootstrap(dataFrameName = l2Movement[[2]], hemisphere = "N", numOfIterations = 10000, seedValue = 123)
    # SOUTH
    bootResults$e1_1BootS <- movementBootstrap(dataFrameName = e1Movement[[1]], hemisphere = "S", numOfIterations = 10000, seedValue = 123)
    bootResults$e1_2BootS <- movementBootstrap(dataFrameName = e1Movement[[2]], hemisphere = "S", numOfIterations = 10000, seedValue = 123)
    bootResults$l1_1BootS <- movementBootstrap(dataFrameName = l1Movement[[1]], hemisphere = "S", numOfIterations = 10000, seedValue = 123)
    bootResults$l2_1BootS <- movementBootstrap(dataFrameName = l2Movement[[1]], hemisphere = "S", numOfIterations = 10000, seedValue = 123)
    bootResults$l2_2BootS <- movementBootstrap(dataFrameName = l2Movement[[2]], hemisphere = "S", numOfIterations = 10000, seedValue = 123)
    # WEST
    bootResults$e1_1BootW <- movementBootstrap(dataFrameName = e1Movement[[1]], hemisphere = "W", numOfIterations = 10000, seedValue = 123)
    bootResults$e1_2BootW <- movementBootstrap(dataFrameName = e1Movement[[2]], hemisphere = "W", numOfIterations = 10000, seedValue = 123)
    bootResults$l1_1BootW <- movementBootstrap(dataFrameName = l1Movement[[1]], hemisphere = "W", numOfIterations = 10000, seedValue = 123)
    bootResults$l2_1BootW <- movementBootstrap(dataFrameName = l2Movement[[1]], hemisphere = "W", numOfIterations = 10000, seedValue = 123)
    bootResults$l2_2BootW <- movementBootstrap(dataFrameName = l2Movement[[2]], hemisphere = "W", numOfIterations = 10000, seedValue = 123)
    # EAST
    bootResults$e1_1BootE <- movementBootstrap(dataFrameName = e1Movement[[1]], hemisphere = "E", numOfIterations = 10000, seedValue = 123)
    bootResults$e1_2BootE <- movementBootstrap(dataFrameName = e1Movement[[2]], hemisphere = "E", numOfIterations = 10000, seedValue = 123)
    bootResults$l1_1BootE <- movementBootstrap(dataFrameName = l1Movement[[1]], hemisphere = "E", numOfIterations = 10000, seedValue = 123)
    bootResults$l2_1BootE <- movementBootstrap(dataFrameName = l2Movement[[1]], hemisphere = "E", numOfIterations = 10000, seedValue = 123)
    bootResults$l2_2BootE <- movementBootstrap(dataFrameName = l2Movement[[2]], hemisphere = "E", numOfIterations = 10000, seedValue = 123)
    if (overwriteBoostrapResults==TRUE){
      saveRDS(bootResults, "Data/Bootstrap_Results/bootstrapResultsFromIsolineModeling.RDS")
    }
    
    # ═════════════════════════════════════════════════════════════════════════
    
    # Non-parametric boostrap confidence intervals for the mean linear
    # regression coefficient (change in meters per years)
    bootstrapResultsDataFrame <- data.frame()
    for (i in 1:length(bootResults)){
      out <- boot::boot.ci(bootResults[[i]], type="bca")
      outDF <- data.frame(observed=out$t0, bootedMean=mean(bootResults[[i]]$t[,1]), outconfidence=out$bca[1], lowEnd=out$bca[4], highEnd=out$bca[5], n=out$R)
      bootstrapResultsDataFrame <- rbind(bootstrapResultsDataFrame, outDF)
    }
    row.names(bootstrapResultsDataFrame) <- names(bootResults)
    
    if (overwriteBootstrapIntervals==TRUE){
      saveRDS(object = bootstrapResultsDataFrame, file = "Data/Bootstrap_Results/bootResults_DataFrame.RDS")
    }  
    
    # ▒▒▒▒▒▒▒▒▒▒▒▒▒▒▒▒▒▒▒▒▒▒▒▒▒▒▒▒▒▒▒▒▒▒▒▒▒▒▒▒▒▒▒▒▒▒▒▒▒▒▒▒▒▒▒▒▒▒▒▒▒▒▒▒▒▒▒▒▒▒▒▒▒▒
    
  } else if (runFullAnalysis==FALSE & overwriteBoostrapResults==FALSE & overwriteBootstrapIntervals==FALSE){
    bootResults <- readRDS("Data/Bootstrap_Results/bootstrapResultsFromIsolineModeling.RDS")
    bootstrapResultsDataFrame <- readRDS("Data/Bootstrap_Results/bootResults_DataFrame.RDS")
  }
  
  bootstrapResultsDataFrame$isSignificant <- 1
  bootstrapResultsDataFrame$expectation <- NA
  bootstrapResultsDataFrame$doRealityAndExpectationAgree <- NA
  for (i in 1:nrow(bootstrapResultsDataFrame)){
    if (bootstrapResultsDataFrame$lowEnd[i] <=0 & bootstrapResultsDataFrame$highEnd[i] >=0){
      bootstrapResultsDataFrame$isSignificant[i] <- 0
    }
    # Label expectation of the direction the coordinates will move. Remember
    # that these are all evaluated with respect to local-level meridians, such
    # that further from the meridian/parallel in northerly and easterly
    # quandrants = an increase in coordinate values, and further from the
    # meridian/parallel in the southerly and westerly quandrants = a decrease in
    # coordinate values. This would not be the case of any if the plots fell
    # across the UTM zone longitudinal meridian, but none do.
    quandrant <- substr(x=rownames(bootstrapResultsDataFrame[i,]), start = 9, stop = 9)
    if (quandrant=="E" | quandrant=="N"){
      bootstrapResultsDataFrame$expectation[i] <- "positive"
    } else {
      bootstrapResultsDataFrame$expectation[i] <- "negative"
    }
    if (bootstrapResultsDataFrame$observed[i] < 0 & bootstrapResultsDataFrame$expectation[i]=="negative" | bootstrapResultsDataFrame$observed[i] > 0 & bootstrapResultsDataFrame$expectation[i]=="positive") {
      bootstrapResultsDataFrame$doRealityAndExpectationAgree[i] <- "agree"
    } else {
      bootstrapResultsDataFrame$doRealityAndExpectationAgree[i] <- "disagree"
    }
  }
  
  bootstrapResultsDataFrame$fieldSite <- substr(row.names(bootstrapResultsDataFrame), 1, 2)
  return(list(bootResults = bootResults, bootstrapResultsDataFrame = bootstrapResultsDataFrame))
}

# ..........................................................................

# Checks
# str(bootResults$l1_1BootN, max.level=1)
# str(bootResults$e1_2BootS, max.level=1)
# str(bootResults$l2_2BootS, max.level=1)
# str(bootResults$e1_2BootW, max.level=1)
# str(bootResults$l1_1BootW, max.level=1)
# str(bootResults$l2_1BootW, max.level=1)
# str(bootResults$e1_1BootE, max.level=1)
# str(bootResults$e1_2BootE, max.level=1)
# str(bootResults$l1_1BootE, max.level=1)
# str(bootResults$l2_1BootE, max.level=1)
# str(bootResults, max.level=1)
# str(bootResults$e1_1BootN, max.level=1)
# str(bootResults$e1_2BootN, max.level=1)
# str(bootResults$l2_1BootN, max.level=1)
# str(bootResults$l2_2BootN, max.level=1)
# str(bootResults$e1_1BootS, max.level=1)
# str(bootResults$l1_1BootS, max.level=1)
# str(bootResults$l2_1BootS, max.level=1)
# str(bootResults$e1_1BootW, max.level=1)
# str(bootResults$l2_2BootW, max.level=1)
# str(bootResults$l2_2BootE, max.level=1)
