# Supplementary material for: The spatial propagation and increasing dominance of Gilbertiodendron dewevrei (Fabaceae) in the eastern Congo basin
Source: PLoS One. 2023 Feb 7;18(2):e0275519. doi: 10.1371/journal.pone.0275519 (PMC9904485; doi:10.1371/journal.pone.0275519)
Supplement: S1 Data — A compressed directory of R data science scripts, custom functions, and support files used to conduct the geospatial and statistical analyses presented herein. (ZIP) [file pone.0275519.s004.zip › R/isolineMovement_function.R]

# This function is a very large collection of sourced scripts and sub-functions. It performs
# complex geometric analysis and is difficult to keep track of the pieces. Here we document 
# the primary conceptual logic.
# First the script calls a subroutine: isolineMovement_function_Supplement_A.R
  # This is a helper script that is sourced from the isolineMovement_function.R. It was
  # placed here to make the isolineMovement_function.R less bulky when working through the
  # debugging process. The primary purposes of this helper script are to (a) assign all
  # patches in a given landscape patch ID values that are consistent across time (achieved
  # through ordering based on size, which works for all sites but edoro1, which requires an
  # extra conditional logic clause in the assignPatchIDs_function.R), and to convert the
  # polygonal boundaries of Gilbertiodendron patches into points for use in regression
  # modeling. The subscript, assignPatchIDs_function.R, is responsible for the first task,
  # of giving each patch a consistent identifier, which is achieved based on ordering the
  # patches by size, and the assumption that the largest patch in T1 will be the largest
  # patch in T2. This logic will fail for other landscapes where this condition doesn't
  # hold. In such a case I would need to use a spatial join of centroids, I think, to
  # ascribe the patch ID from T2 to that of T2. Here, separate patches are defined as those
  # >= 30 meters apart, and >= 300 square meters in size.
# Within isolineMovement_function_Supplement_A.R, assignPatchIDs_function.R is called first:
  # This is a helper function embedded within a larger function looking at modeling the
  # movement of isolines of basal area. This function is responsible for assigning every
  # patch in the landscape some patch ID. Patches within a given distance of one another are
  # part of the same main patch. sizeThresholdOfPrimaryPatches is in square meters based on
  # CRS of the input data (UTM). Currently the function is applied to primary patches only,
  # defined as those >= 300 square meters in size. For edoro1, because of how the patches
  # change size across time (A is larger than B in T1 but B is larger than A in T2), there
  # is a clause to adjust the logic in ordering polygons before assigning them patch IDs.
  # This ensures that patch A in T1 is still patch A in T2 for this particular site. One
  # of the important pieces of this script is gWithinDistance(). First only patches >= 300
  # square meters in size are considered. Then, of those, only those >= 30 meters apart
  # are considered to be their own patch, based on the estimated seed dispersal distance
  # for Gilbertiodendron. If an evaluated patch meets the size and distance criteria, it
  # is assigned a patch ID.
# After identify points that belong to primary patches and assigning their ID values,
# pairs of points are processed to identify which cardinal quadrant they fall into, relative to
# the centroid of time 1. The points are labeled and stored in a dataframe, and ultimately
# consolidated into a single dataframe per patch, where one of these dataframes has been
# ordered so that the first two points correspond with T1 and T2 for a pair of points,
# followed by another pair of T1 and T2 points. Because each points has been labeled, with
# a quadrant, the output dataframes (stored in a list object) can be used in the
# plotIsolineMovement_function.R, which computes regression models and makes visuals of the
# changes in patches across time.

# Critical details to remember: The inputs to this function are isolines objects and
# isoline area objects that rely on raster surfaces that have had a focal mean (3x3 cell)
# applied to the basal area surface. This was done to reduce the complexity of the
# polylines used in the present analysis, since we felt this was a better approach than
# using gSimplify(). Given these surfaces, primary Gilbertiodendron patches are of
# interest, and defined as >= 300 square meters in size, and >= 30 meters apart. Points
# from T1 and T2 were paired by looking from T2 to T1. Two T2 points could be paired with
# one T1 point for Lenda1 and Lenda2, and three T2 could be paired with one T1 for edoro1.
# Pairings were made based on geographies, processing the largest distances between T2 and
# T1 points first, working incrementally to the smallest distances. The points objects
# were not simpified or densified in any way, nor sub-sampled, to try to make T1 and T2
# have the same number of points in a given patch. The cardinal (directional) quandrant
# that points are assigned to is based on the centroid of the patch (where the patch ID is
# held constant across time) from T1, with E vs W defined by the longitudinal meridian
# cutting through the centroid, and N vs S defined by the parallel cutting through the
# centroid. Visualization can be obtained by using the visualization function arguments,
# where the time lag controls the rate at which points are plotted. This script was very
# challenging to build with the associated sub-functions and sourced scripts, and changing
# significant aspects of it might lead to major problems.


# Mock objects to test out function during debugging
# Lenda 1
# time1IsolinesObject = l1T1Isolines; time2IsolinesObject = l1T3Isolines; time1IsolinesAreaObject = l1T1Area; time2IsolinesAreaObject = l1T3Area; omitSingleTrees = FALSE; distanceToNewPatch = 30; censusNum1 = 1; censusNum2 = 3; fieldSite = "lenda1"; visualize = FALSE; visualizationTimeLag = 0.05

# Lenda 2
# time1IsolinesObject = l2T1Isolines; time2IsolinesObject = l2T3Isolines; time1IsolinesAreaObject = l2T1Area; time2IsolinesAreaObject = l2T3Area; omitSingleTrees = FALSE; distanceToNewPatch = 30; censusNum1 = 1; censusNum2 = 3; visualize= FALSE; visualizationTimeLag=0.05; fieldSite = "lenda2"

# Edoro 1
# time1IsolinesObject = e1T1Isolines; time2IsolinesObject = e1T3Isolines; time1IsolinesAreaObject = e1T1Area; time2IsolinesAreaObject = e1T3Area; omitSingleTrees = FALSE; distanceToNewPatch = 30; censusNum1 = 1; censusNum2 = 3; visualize = TRUE; visualizationTimeLag = 0.05; fieldSite <- "edoro1"


isolineMovement <- function(time1IsolinesObject, time2IsolinesObject, time1IsolinesAreaObject, time2IsolinesAreaObject, omitSingleTrees=FALSE, distanceToNewPatch = 30, censusNum1 = 1, censusNum2 = 3, fieldSite, visualize = FALSE, visualizationTimeLag = 0.05){
  # (1)----
  # Assign each patch a patch ID value. This is done because there are many small patches hat are part of parent patches and should not be considered separately. Patch IDs are assigned based on (a) if they are greater than 300 square meters in size, and (b) if they are that large, that they are more than the `distanceToNewPatch` distance from any of the other patches. Calculations are based on the nearest parts of any given pair of patches.
  source("R/isolineMovement_function_Supplement_A.R", local=TRUE)

  listToReturn <- list()
  #For each unique patch ID value
  for (i in 1:length(unique(timeWithLargestNumberOfDifferentPatches$patch_ID))){ 
    cat("There are ", length(unique(timeWithLargestNumberOfDifferentPatches$patch_ID)), " i values\n")# i <- 1
    cat("Current i value is: ", i, "\n")
    elseClauseEngaged <- FALSE
    if (any(singlePartTempPolysT1$patch_ID==i)){
      cat("if clause engaged\n")
      listOfSmallestDistsIndicesAndPatchCentroids <- list()
      # Returns `smallestDistsIndices` object
      source("R/isolineMovement_function_Supplement_B.R", local = TRUE) 
      patchCentroid <- gCentroid(singlePartTempPolysT1[which(singlePartTempPolysT1$patch_ID==i),])
      listOfSmallestDistsIndicesAndPatchCentroids[[length(listOfSmallestDistsIndicesAndPatchCentroids)+1]] <- list(smallestDistsIndices=smallestDistsIndices,  patchCentroid=patchCentroid)
      cat("Length of `listOfSmallestDistsIndicesAndPatchCentroids`: ", length(listOfSmallestDistsIndicesAndPatchCentroids),"\n")
      cat("Exiting if clause\n")
    } else {
      cat("else clause engaged\n")
      elseClauseEngaged <- TRUE
      listOfSmallestDistsIndicesAndPatchCentroids <- list()
      cat("Primary else: ", length(listOfSmallestDistsIndicesAndPatchCentroids),"\n")
      # Returns `smallestDistsIndices` object
      source("R/isolineMovement_function_Supplement_B.R", local = TRUE)
      
      # Get the names of the patches that are closests to the new t2IsoPts patch that doesn't exist in T1. This could be a single patch ID, or it could be numerous
      whichT1PolyIsClosestToNewT2Poly <- names(table(t1IsoPts$patch_ID[smallestDistsIndices$t1IsoPts_Index]))
      
      for (m in whichT1PolyIsClosestToNewT2Poly){
        cat("m loop begun for ", length(whichT1PolyIsClosestToNewT2Poly), " items\n")
        # Here we specifically subset the T2 points to include only those that we know to
        # be closer to the mth T1 patch than to the m+1th T1 patch.
        t1IsoPtsMicroSubset <- t1IsoPts[which(smallestDistsIndices$t1PatchIDs==m),]
        t2IsoPtsMicroSubset <- t2IsoPts[smallestDistsIndices$t2IsoPts_Index[which(smallestDistsIndices$t1PatchIDs==m)],]
        tempDists1 <- gDistance(t1IsoPtsMicroSubset, t2IsoPtsMicroSubset, byid=TRUE)
        smallTempDists1 <- computeT1IndicesOfShortestDistances(distanceMatrix = tempDists1)
        # any(duplicated(smallTempDists1)==TRUE) #There should be no duplicates
        #smallTempDists1 contains t1IsoPts row indices
        smallestDistsIndices <- data.frame(t2IsoPts_Index= smallTempDists1$minDistDF$t2ElementIndex, t1IsoPts_Index=smallTempDists1$t1MinDistIndices, t1PatchIDs=t1IsoPts$patch_ID[smallTempDists1$t1MinDistIndices], t2PatchIDs=t2IsoPts$patch_ID[smallTempDists1$minDistDF$t2ElementIndex]) 
        
        patchCentroid <- gCentroid(singlePartTempPolysT1[which(singlePartTempPolysT1$patch_ID==m),])
        cat("patchCentroid built\n")
        listOfSmallestDistsIndicesAndPatchCentroids[[length(listOfSmallestDistsIndicesAndPatchCentroids)+1]] <- list(smallestDistsIndices=smallestDistsIndices, patchCentroid=patchCentroid)
      } # End of m loop
      cat("Exited m loop\n")
      cat("Exiting else clause\n")
    } # End of else clause
    
    
    # With the indices of the pairs of closest points identified, we can now extract
    # the actual coordinates of those points and perform some analysis on them. Here we
    # get the coordinates and then figure out which of the four cordinal direction
    # quadrants the point falls in, so that we can model changes in expansion and
    # contraction for each of the cardinal directions separately.

    # For each of the smallestDistsIndices, where smallestDistIndices contains the indices
    # of the nth element from the t1IsoPts object that is closest to the paired t2IsoPts
    # object (see head of actual object), we identify the coordinates of both T1 and T2
    # points, see what quadrant the points fall in (based on T1 and not T2), and then look
    # at the change in coordinates, assigning an expansion or contraction notation
    # depending on what is happening
    
    #Only make plot on first pass
    if (visualize == TRUE & i == 1){ 
      cat("i = ", i, " and making new plot\n")
      plot(time1IsolinesObject$raster); plot(time1IsolinesObject$contours, add=T, col="gray70"); plot(time2IsolinesObject$contours, add=T, col="gray30")
    }
    for (n in 1:length(listOfSmallestDistsIndicesAndPatchCentroids)){
      # n <- 1
      cat("Entered n loop\n")
      outputList <- list() #Initialize storage container
      smallestDistsIndices <- listOfSmallestDistsIndicesAndPatchCentroids[[n]]$smallestDistsIndices
      patchCentroid <- listOfSmallestDistsIndicesAndPatchCentroids[[n]]$patchCentroid
      for (j in nrow(smallestDistsIndices):1){
        # Only plot every fourth point
        if (visualize == TRUE & j %% 4 == 0){ 
          plot(t1IsoPts[smallestDistsIndices[j,2],], col="red", pch=20, cex=.4, add=T)
          plot(t2IsoPts[smallestDistsIndices[j,1],], col="blue", pch=20, cex=.4, add=T)
          Sys.sleep(visualizationTimeLag)
        }
        
        t1 <- t1IsoPts@coords[smallestDistsIndices$t1IsoPtsSubset_Index[j],]
        #Get coordinate of jth t2IsoPts point that is closest to jth point from t1IsoPts
        t2 <- t2IsoPts@coords[smallestDistsIndices$t2IsoPtsSubset_Index[j],] 
        
        #Compute differences between the latitudes and between the longitudes
        diff <- t2-t1
        
        # Assign points to a directional quandrant-----
        #Compare the T1 coordinates to the patchCentroid to place the coordinates in a quadrant. If a patch exists in T2 but not in T1, the patchCentroid is the centroid of the T1 patch that is closest to the new patch
        t1Quad <- t1 > patchCentroid@coords 
        #If longitude of pt is greater than centroid, this means the point is in the eastern quandrat
        if (t1Quad[1] == TRUE){ 
          xHemisphere <- "E"
        } else if (t1Quad[1]==FALSE){ #If longitude of pt is less than than centroid, this means the point is in the eastern quandrat
          xHemisphere <- "W"
        }
        if (t1Quad[2] == TRUE){ #If latitude of pt is greater than centroid, this means the point is in the norther quandrat
          yHemisphere <- "N"
        } else if (t1Quad[2]==FALSE){ #If latitude of pt is less than than centroid, this means the point is in the southern quandrat
          yHemisphere <- "S"
        }
        
        # Identify if patch is expanding or contracting based on the specific T1
        # and T2 points of interest----- Here we record the direction (expansion
        # or contraction) of the specific patch (based on patch ID), as seen
        # through a single point pairing. So, essentially, is the given point in
        # T2 moving towards the paired T1 point or away from the paired T1 point
        # in each of the two quadrants it is part of (one of north or south, and
        # one of east or west). This is pretty confusing, but if you draw out
        # the picture being sure to keep the coordinates increasing from west to
        # east and south to north, it all makes sense.
        if (xHemisphere == "E" & sign(diff[1]) == 1){
          ewDirection <- "expand"
        } else if (xHemisphere == "E" & sign(diff[1]) == -1){
          ewDirection <- "contract"
        } else if (xHemisphere == "E" & diff[1]==0){
          ewDirection <- "noChange"
        } else if (xHemisphere == "W" & sign(diff[1]) == 1){
          ewDirection <- "contract"
        } else if (xHemisphere == "W" & sign(diff[1])== -1){
          ewDirection <- "expand"
        } else if (xHemisphere == "W" & diff[1]==0){
          ewDirection <- "noChange"
        }
        if (yHemisphere == "N" & sign(diff[2]) == 1){
          nsDirection <- "expand"
        } else if (yHemisphere == "N" & sign(diff)[2] == -1){
          nsDirection <- "contract"
        } else if (yHemisphere == "N" & diff[2]==0){
          nsDirection <- "noChange"
        } else if (yHemisphere == "S" & sign(diff[2]) == 1){
          nsDirection <- "contract"
        } else if (yHemisphere == "S" & sign(diff[2]) == -1){
          nsDirection <- "expand"
        } else if (yHemisphere == "S" & diff[2]==0){
          nsDirection <- "noChange"
        }
        
        # Store all of the elements computed above in a vector within a list-----
        outputElement <- data.frame(t1[1], t1[2], t2[1], t2[2], diff[1], diff[2], xHemisphere, yHemisphere, ewDirection, nsDirection)
        colnames(outputElement) <- c("t1IsoPts_X", "t1IsoPts_Y", "t3IsoPts_X", "t3IsoPts_Y", "diff_X", "diff_Y", "xHemisphere", "yHemisphere", "ewDirection", "nsDirection")
        outputList[[length(outputList)+1]] <- outputElement
        # diffs <- list(xDiff = diff[1], yDiff = diff[2])
      } # End of j loop
      cat("Exited j loop\n")
      #Combine list elements into data frame
      outputDF <- do.call("rbind", outputList) 
      #Add variables to define the years associated with point records. This is
      #done for regression modeling below
      outputDF$T1 <- ifelse(censusNum1==1, 1995, 2001) 
      #Add variables to define the years associated with point records. This is
      #done for regression modeling below
      outputDF$T2 <- ifelse(censusNum2==2,2001, 2007) 
      #Create two subsets of data, one each for the two different time periods
      outputDFT1 <- outputDF[, c(1:2, 5:11)] 
      #Create two subsets of data, one each for the two different time periods
      outputDFT2 <- outputDF[, c(3:10, 12)] 
      #Rename some variables for ease of use in modeling
      colnames(outputDFT1)[c(1:2, 9)] <- c("x", "y", "time") 
      #Rename some variables for ease of use in modeling
      colnames(outputDFT2)[c(1:2, 9)] <- c("x", "y", "time")
      outputDFT1$ID <- 1:nrow(outputDFT1)
      outputDFT2$ID <- 1:nrow(outputDFT2)
      #Combine the two subsets into a final output object
      outputDFFinal <- rbind(outputDFT1, outputDFT2) 
      outputDFFinal <- outputDFFinal[order(outputDFFinal$ID),]
      listToReturn[[length(listToReturn)+1]] <- outputDFFinal
    } # End of n loop
    cat("Exited n loop\n")
  }

  return(listToReturn)
}

# Testing sets to verify function works----
# This should return 1 dataframe
# l1Movement <- isolineMovement(time1IsolinesObject = l1T1Isolines, time2IsolinesObject = l1T3Isolines, time1IsolinesAreaObject = l1T1Area, time2IsolinesAreaObject = l1T3Area, omitSingleTrees = FALSE, distanceToNewPatch = 30, censusNum1 = 1, censusNum2 = 3, fieldSite = "lenda1", visualize = FALSE, visualizationTimeLag = 0.04)
# str(l1Movement)

# This should return 2 dataframes. 1 for each of 2 large patches
# l2Movement <- isolineMovement(time1IsolinesObject = l2T1Isolines, time2IsolinesObject = l2T3Isolines, time1IsolinesAreaObject = l2T1Area, time2IsolinesAreaObject = l2T3Area, omitSingleTrees = FALSE, distanceToNewPatch = 30, censusNum1 = 1, censusNum2 = 3, fieldSite = "lenda2", visualize = FALSE, visualizationTimeLag = 0.04)
# str(l2Movement)

# This should have two data frames, 1 each for the two large patches
# e1Movement <- isolineMovement(time1IsolinesObject = e1T1Isolines, time2IsolinesObject = e1T3Isolines, time1IsolinesAreaObject = e1T1Area, time2IsolinesAreaObject = e1T3Area, omitSingleTrees = FALSE, distanceToNewPatch = 30, censusNum1 = 1, censusNum2 = 3, fieldSite = "edoro1",  visualize = FALSE, visualizationTimeLag = 0.04)
# str(e1Movement)
# Movement objects have one list item for each polygonal patch that expanded, contracted, or appeared across time.


# QA/QC----
# str(e1Movement)
# head(e1Movement[[1]])
# length(e1Movement[[1]]$x[which(e1Movement[[1]]$time==1995)])
# length(e1Movement[[1]]$x[which(e1Movement[[1]]$time==2007)])
# unique(e1Movement[[1]]$time)
# plot(e1T1Isolines$raster)
# points(e1Movement[[1]]$x[which(e1Movement[[1]]$time==1995)], e1Movement[[1]]$y[which(e1Movement[[1]]$time==1995)], col="green", pch=20, cex=0.5)
# points(e1Movement[[1]]$x[which(e1Movement[[1]]$time==2007)], e1Movement[[1]]$y[which(e1Movement[[1]]$time==2007)], col="darkgreen", pch=20, cex=0.5)

# QA/QC Visualization
# par(mar=c(2,2,2,1))
# plot(l2T1Isolines$raster)#, ylim=c(145480, 145550))
# plot(l2T1Isolines$contours, col="gray40", add=T)
# plot(l2T3Isolines$contours, border="gray20", add=T)
# for (i in seq(from = 1, to = nrow(l1Movement[[1]]), by = 2)){
#   # ptCol <- ifelse(i %% 2 == 0, "salmon1", "salmon4")
#   points(c(l2Movement[[1]]$x[i], l2Movement[[1]]$x[i+1]), c(l2Movement[[1]]$y[i], l2Movement[[1]]$y[i+1]), pch=20, cex=0.7, col=c("salmon1", "salmon4"))
#   Sys.sleep(0.05)
# }

# END #
