# Supplementary material for: The spatial propagation and increasing dominance of Gilbertiodendron dewevrei (Fabaceae) in the eastern Congo basin
Source: PLoS One. 2023 Feb 7;18(2):e0275519. doi: 10.1371/journal.pone.0275519 (PMC9904485; doi:10.1371/journal.pone.0275519)
Supplement: S1 Data — A compressed directory of R data science scripts, custom functions, and support files used to conduct the geospatial and statistical analyses presented herein. (ZIP) [file pone.0275519.s004.zip › R/isolineMovement_function_Supplement_A.R]

# This is a helper script that is sourced from the isolineMovement_function.R. It was
# placed here to make the isolineMovement_function.R less bulky when working through the
# debugging process. The primary purposes of this helper script are to (a) assign all
# patches in a given landscape patch ID values that are consistent across time (achieved
# through ordering based on size, which works for all sites but edoro1, which requires an
# extra conditional logic clause in the assignPatchIDs_function.R), and to convert the
# polygonal boundaries of Gilbertiodendron patches into points for use in regression
# modeling. The subscript, assignPatchIDs_function.R, is responsible for the first task,
# of giving each patch a consistent identifier, which is achieved based on ordering the
# patches by size, and the assumption that the largest patch in T1 will be the largest
# patch in T2. This logic will fail for other landscapes where this condition doesn't
# hold. In such a case I would need to use a spatial join of centroids, I think, to
# ascribe the patch ID from T2 to that of T2. Here, separate patches are defined as those
# >= 30 meters apart, and >= 300 square meters in size.

# Lenda 1
# time1IsolinesObject = l1T1Isolines; time2IsolinesObject = l1T2Isolines; time1IsolinesAreaObject = l1T1Area; time2IsolinesAreaObject = l1T2Area; omitSingleTrees = FALSE; distanceToNewPatch = 30; censusNum1 = 1; censusNum2 = 3; fieldSite = "lenda1"; visualize = FALSE; visualizationTimeLag = 0.05

source("R/assignPatchIDs_function.R")
singlePartTempPolysT1Original <- assignPatchIDs(isolinesAreaObject = time1IsolinesAreaObject, omitSingleTrees = FALSE, distanceToNewPatch = 30, sizeThresholdOfPrimaryPatches = 300, swapEdoroPatchIDs = FALSE)

if (fieldSite == "edoro1"){
  singlePartTempPolysT2Original <- assignPatchIDs(isolinesAreaObject = time2IsolinesAreaObject, omitSingleTrees = FALSE, distanceToNewPatch = 30, sizeThresholdOfPrimaryPatches = 300, swapEdoroPatchIDs = TRUE)
} else {
  singlePartTempPolysT2Original <- assignPatchIDs(isolinesAreaObject = time2IsolinesAreaObject, omitSingleTrees = FALSE, distanceToNewPatch = 30, sizeThresholdOfPrimaryPatches = 300, swapEdoroPatchIDs = FALSE)
}


# (2)---- The indices of the largest patches (based on area) are stored and
# vertices that fall on the field site peripheries are removed from the
# polygonal objects.
unsortedIndicesOfPolysOver300SqMT1 <- singlePartTempPolysT1Original$unsortedIndicesOfPolysOver300SqM
unsortedIndicesOfPolysOver300SqMT2 <- singlePartTempPolysT2Original$unsortedIndicesOfPolysOver300SqM

singlePartTempPolysT1 <- singlePartTempPolysT1Original$singlePartTempPolys
singlePartTempPolysT2 <- singlePartTempPolysT2Original$singlePartTempPolys

# ..........................................................................
# Remove all vertices that fall along straight lines and are redundant or
# unnecessary. This makes the pairing algorithm that happens later only pair
# with points that are not on the periphery, which are ones we can't really
# evaluate for movement.
temp <- gSimplify(spgeom = singlePartTempPolysT1, tol = 0.00001)
singlePartTempPolysT1 <- SpatialPolygonsDataFrame(Sr = temp, singlePartTempPolysT1@data, match.ID = T)
temp <- gSimplify(spgeom = singlePartTempPolysT2, tol = 0.00001)
singlePartTempPolysT2 <- SpatialPolygonsDataFrame(Sr = temp, singlePartTempPolysT2@data, match.ID = T)
# QA/QC: I checked the areas after simpligying and they were held constant. I
# looked visually at the points and only those along straight lines were
# removed. I looked at a zoomed-in section and confirmed that no actual points
# of interest were simplified and that they still occur at the cell corners.

# ..........................................................................


# (3)----
# Polygonal objects are converted to points to compute pair-wise distance measures across time.

# Gilbertiodendron have deep crowns (Peh et al 2014) and poor dispersal.
# Dispersal estimates range from 3.5m up to 50m, or 5-10m beyond edge of crown.
# With the deep crown, this makes a threshold of 30m for defining a new patch
# sensible.
t1IsoPts <- as(singlePartTempPolysT1, "SpatialLinesDataFrame")
t1IsoPts <- as(t1IsoPts, "SpatialPointsDataFrame")
t2IsoPts <- as(singlePartTempPolysT2, "SpatialLinesDataFrame")
t2IsoPts <- as(t2IsoPts, "SpatialPointsDataFrame")
row.names(t1IsoPts) <- 1:nrow(t1IsoPts@data)
row.names(t2IsoPts) <- 1:nrow(t2IsoPts@data)

# (4)---- Identify which time has the greater number of patches, as this is what
# we want to cycle through in the loop below. The largest is defined using the
# IsoPts object from that given time period
sharedPatchIDs <- intersect(unique(t1IsoPts$patch_ID), unique(t2IsoPts$patch_ID))

timeWithLargestNumberOfDifferentPatches <- t2IsoPts
