# Supplementary material for: The spatial propagation and increasing dominance of Gilbertiodendron dewevrei (Fabaceae) in the eastern Congo basin
Source: PLoS One. 2023 Feb 7;18(2):e0275519. doi: 10.1371/journal.pone.0275519 (PMC9904485; doi:10.1371/journal.pone.0275519)
Supplement: S1 Data — A compressed directory of R data science scripts, custom functions, and support files used to conduct the geospatial and statistical analyses presented herein. (ZIP) [file pone.0275519.s004.zip › R/isolineMovement_function_Supplement_B.R]

# This is a helper script that is called from within the isolineMovement_function.R. It
# has two primary functions: (a) To compute an initial set of distances between all pairs
# of points in the a given patch for time 1 and time 2, and (b) to use that distance grid
# to sequentially process all pairs of points so that the index values of the T1 and T2
# points objects can be associated with one another, such that each point is paired with a
# comparable one in the other time period, processing those points that are geographically
# far apart first, and then working up the closest pairings of points. Points in T1 can be
# used 2 times (2 pairings) with T2 for all sites except edoro1, which permits 3 pairings
# because of how much the patches expanded. The script returns a dataframe that has the T1
# and T2 index values from the t1IsoPtsSubset and t2isoPtsSubset objects. The second task
# (b) is accomplished with a locally sourced function
# computeT1IndicesOfShortestDistances_function.R.

t2IsoPtsSubset <- t2IsoPts[which(t2IsoPts$patch_ID==i),]
if (elseClauseEngaged == FALSE){
  t1IsoPtsSubset <- t1IsoPts[which(t1IsoPts$patch_ID==i),]
  # Compute the distances (all distances, not just shortest) between all pairs
  # of points in the two patches from the two time periods. This places the
  # second sp object on the vertical axis in the output matrix, and the first
  # object on the horizontal (as deduced by close examination)
  gDists <- gDistance(t1IsoPtsSubset, t2IsoPtsSubset, byid=TRUE)
  # ON HORIZONTAL = t1
  # ON VERTICAL = t2
} else if (elseClauseEngaged == TRUE){
  t1IsoPtsSubset <- t1IsoPts
  gDists <- gDistance(t1IsoPtsSubset, t2IsoPtsSubset, byid=TRUE)
}
source("R/computeT1IndicesOfShortestDistances_function.R", local = TRUE)
t1MinDistIndices <- computeT1IndicesOfShortestDistances(distanceMatrix = gDists, fieldSite = fieldSite)
# This gets the actual names of the columns in gDists, which reflect the actual
# element indices in t1IsoPtsSubset
finalT1Indices <- unlist(lapply(1:length(t1MinDistIndices$t1MinDistIndices), function(x) as.integer(colnames(gDists)[t1MinDistIndices$t1MinDistIndices[x]])))
# Object that get returned from sourcing operation
# smallTempDists1 contains t1IsoPts row indices
smallestDistsIndices <- data.frame(t2IsoPtsSubset_Index= t1MinDistIndices$minDistDF$t2ElementIndex, t1IsoPtsSubset_Index=finalT1Indices, t2PatchIDs=t2IsoPtsSubset$patch_ID[t1MinDistIndices$minDistDF$t2ElementIndex], t1PatchIDs=t1IsoPtsSubset$patch_ID[finalT1Indices])
