# Supplementary material for: The spatial propagation and increasing dominance of Gilbertiodendron dewevrei (Fabaceae) in the eastern Congo basin
Source: PLoS One. 2023 Feb 7;18(2):e0275519. doi: 10.1371/journal.pone.0275519 (PMC9904485; doi:10.1371/journal.pone.0275519)
Supplement: S1 Data — A compressed directory of R data science scripts, custom functions, and support files used to conduct the geospatial and statistical analyses presented herein. (ZIP) [file pone.0275519.s004.zip › R/jobFile.sh]

#!/bin/bash

#SBATCH --mem-per-cpu=500M
#SBATCH -t 23:00:00
#SBATCH --partition scavenge
#SBATCH -o ./logs/output.%a.out
#SBATCH --array=0-9999
#SBATCH --job-name=jobFile_Main.txt
#SBATCH --cpus-per-task=1
#SBATCH --mail-type=NONE
#SBATCH --mail-user=yourEmailHere@domain.com
#SBATCH --ntasks=1

/apps/hpc.rhel7/Tools/dSQ/dSQBatch.py jobFile_Main.txt
