# Supplementary material for: The spatial propagation and increasing dominance of Gilbertiodendron dewevrei (Fabaceae) in the eastern Congo basin
Source: PLoS One. 2023 Feb 7;18(2):e0275519. doi: 10.1371/journal.pone.0275519 (PMC9904485; doi:10.1371/journal.pone.0275519)
Supplement: S1 Data — A compressed directory of R data science scripts, custom functions, and support files used to conduct the geospatial and statistical analyses presented herein. (ZIP) [file pone.0275519.s004.zip › R/kernelSumOfDifferenceGrid_function.R]

# This function takes as input a difference grid from the
# F_2_Mean_Difference_in_Intensity_Bootstrapping.R grid, and produces a smoothed
# surface by applying an empirical 1 ha moving window sum to the difference
# grid, after applying an edge correction using the reflection method. So, the
# output is a raster grid in which the values represent, for each pixel, the
# change in basal are per hectare across the 12 years.

# differenceGrid <- changeE1; fieldSite <- "edoro1"; radiusInMeters <- 56.41896
kernelSumOfDifferenceGrid <- function(differenceGrid, fieldSite, radiusInMeters){
  par(mar=c(3,3,3,2))
  on.exit(par(mar=c(5.1, 4.1, 4.1, 2.1)))
  source("R/padDifferenceMatrix_function.R", local = TRUE)
  paddedMatrix <- raster(padMatrix(mat = as.matrix(differenceGrid)))
  myProj4String <- differenceGrid@crs
  if (fieldSite=="lenda1"){
    myCorners <- lenda1Corners
  } else if (fieldSite=="lenda2"){
    myCorners <- lenda2Corners
  } else if (fieldSite=="edoro1"){
    myCorners <- edoro1Corners
  }
  paddedMatrix@crs <- myProj4String
  paddedMatrix@extent <- extent(c(extent(differenceGrid)[1]-200, extent(differenceGrid)[2]+200, extent(differenceGrid)[3]-200, extent(differenceGrid)[4]+200))

  weightsMatrix <- focalWeight(x = paddedMatrix, d = radiusInMeters, type='circle') #101 x 101 cells
  weightsMatrix <- apply(X = weightsMatrix, MARGIN = c(1,2), FUN = function(x){ ifelse(x==0, 0, 1)})
  r <- focal(x = paddedMatrix, w = weightsMatrix, fun="sum", na.rm=TRUE, pad=FALSE)
  
  # Here we reverse the extent object x and y in the case of edoro1, since it's a rotated object
  if (fieldSite =="edoro1"){
    r <- crop(x = r, y = extent(myCorners@bbox[c(2,1),]))
  } else if (fieldSite != "edoro1"){
    r <- crop(x = r, y = myCorners@bbox)
  }
  
  return(r)
}
# r <- kernelSumOfDifferenceGrid(differenceGrid = changeL2, fieldSite = "lenda2", radiusInMeters = 56.41896)
# plot(r, col=rainbow(25))
