# Supplementary material for: The spatial propagation and increasing dominance of Gilbertiodendron dewevrei (Fabaceae) in the eastern Congo basin
Source: PLoS One. 2023 Feb 7;18(2):e0275519. doi: 10.1371/journal.pone.0275519 (PMC9904485; doi:10.1371/journal.pone.0275519)
Supplement: S1 Data — A compressed directory of R data science scripts, custom functions, and support files used to conduct the geospatial and statistical analyses presented herein. (ZIP) [file pone.0275519.s004.zip › R/Merge_RDS_Files.R]

myFiles <- list.files("e1_RDS_Files", full.names=TRUE)


myList <- rep(list(list()), 1000)
for (i in myFiles[1:1000]){
	tempRDS <- readRDS(i)
	myList[[which(myFiles == i)]] <- tempRDS
}
saveRDS(myList, "compiled_e1_RDS_Files/compiled_e1_RDS_Files_1_to_1k.rds")
cat ("1 of 10\n")

myList <- rep(list(list()), 1000)
for (i in myFiles[1001:2000]){
	tempRDS <- readRDS(i)
	myList[[which(myFiles == i)]] <- tempRDS
}
saveRDS(myList, "compiled_e1_RDS_Files/compiled_e1_RDS_Files_1k_to_2k.rds")
cat ("2 of 10\n")

myList <- rep(list(list()), 1000)
for (i in myFiles[2001:3000]){
  tempRDS <- readRDS(i)
	myList[[which(myFiles == i)]] <- tempRDS
}
saveRDS(myList, "compiled_e1_RDS_Files/compiled_e1_RDS_Files_2k_to_3k.rds")
cat ("3 of 10\n")

myList <- rep(list(list()), 1000)
for (i in myFiles[3001:4000]){
  tempRDS <- readRDS(i)
  myList[[which(myFiles == i)]] <- tempRDS
}
saveRDS(myList, "compiled_e1_RDS_Files/compiled_e1_RDS_Files_3k_to_4k.rds")
cat ("4 of 10\n")

myList <- rep(list(list()), 1000)
for (i in myFiles[4001:5000]){
  tempRDS <- readRDS(i)
  myList[[which(myFiles == i)]] <- tempRDS
}
saveRDS(myList, "compiled_e1_RDS_Files/compiled_e1_RDS_Files_4k_to_5k.rds")
cat ("5 of 10\n")

myList <- rep(list(list()), 1000)
for (i in myFiles[5001:6000]){
  tempRDS <- readRDS(i)
  myList[[which(myFiles == i)]] <- tempRDS
}
saveRDS(myList, "compiled_e1_RDS_Files/compiled_e1_RDS_Files_5k_to_6k.rds")
cat ("6 of 10\n")

myList <- rep(list(list()), 1000)
for (i in myFiles[6001:7000]){
  tempRDS <- readRDS(i)
  myList[[which(myFiles == i)]] <- tempRDS
}
saveRDS(myList, "compiled_e1_RDS_Files/compiled_e1_RDS_Files_6k_to_7k.rds")
cat ("7 of 10\n")

myList <- rep(list(list()), 1000)
for (i in myFiles[7001:8000]){
  tempRDS <- readRDS(i)
  myList[[which(myFiles == i)]] <- tempRDS
}
saveRDS(myList, "compiled_e1_RDS_Files/compiled_e1_RDS_Files_7k_to_8k.rds")
cat ("8 of 10\n")

myList <- rep(list(list()), 1000)
for (i in myFiles[8001:9000]){
  tempRDS <- readRDS(i)
  myList[[which(myFiles == i)]] <- tempRDS
}
saveRDS(myList, "compiled_e1_RDS_Files/compiled_e1_RDS_Files_8k_to_9k.rds")
cat ("9 of 10\n")

myList <- rep(list(list()), length(9001:length(myFiles)))
for (i in myFiles[9001:length(myFiles)]){
  tempRDS <- readRDS(i)
  myList[[which(myFiles == i)]] <- tempRDS
}
saveRDS(myList, "compiled_e1_RDS_Files/compiled_e1_RDS_Files_9k_to_10k.rds")
cat ("10 of 10\n")
