# Supplementary material for: The spatial propagation and increasing dominance of Gilbertiodendron dewevrei (Fabaceae) in the eastern Congo basin
Source: PLoS One. 2023 Feb 7;18(2):e0275519. doi: 10.1371/journal.pone.0275519 (PMC9904485; doi:10.1371/journal.pone.0275519)
Supplement: S1 Data — A compressed directory of R data science scripts, custom functions, and support files used to conduct the geospatial and statistical analyses presented herein. (ZIP) [file pone.0275519.s004.zip › R/movementBootstrap_function.R]

# This script contains two functions to perform bootstrapping of the isoline
# movement objects (e.g., l1Movement). The modelMeBootInputCreator is called
# within the movementBootstrap() function. It simply subsets the movement
# objects to be only those records for a given patch and given cardinal
# direction (remember there is N, E, S, and W for each patch on a Site). The
# movementBootstrap function returns the bootstrapped slope coefficient as a
# boot object. The results are reproducible based on the random number generator
# that is used.

modelMeBootInputCreator <- function(dataFrameName, hemisphere){
  if (hemisphere == "N" | hemisphere == "S"){
    hemisphereVariable <- "yHemisphere"
    colVar <- "y"
  } else if (hemisphere == "E" | hemisphere == "W"){
    hemisphereVariable <- "xHemisphere"
    colVar <- "x"
  }
  response <- dataFrameName[which(dataFrameName[, hemisphereVariable]==hemisphere), colVar]
  time <- dataFrameName$time[which(dataFrameName[, hemisphereVariable]==hemisphere)]
  bootDF <- data.frame(response=response, time=time)
  return(bootDF)
}

# Non-parametric bootstrap
movementBootstrap <- function(dataFrameName, hemisphere, numOfIterations, seedValue){
  inputDF <- modelMeBootInputCreator(dataFrameName = dataFrameName, hemisphere = hemisphere)
  timeCoefficient <- function(data, indices, formula) {
    subDF <- data[indices,] # allows boot to select sample 
    fit <- tryCatch({
      nlme::gls(model = formula,  weights=nlme::varIdent(form=~1|time), data=subDF)
      }, error=function(cond1){
        tryCatch({
          # Try again if first one fails
          nlme::gls(model = formula,  weights=nlme::varIdent(form=~1|time), data=subDF[sample(1:nrow(subDF), replace = TRUE),])
        }, error=function(cond2){
          # Try a third time if first and second ones fail
          nlme::gls(model = formula,  weights=nlme::varIdent(form=~1|time), data=subDF[sample(1:nrow(subDF), replace = TRUE),])
          })
        })
    return(fit$coefficients[2])
  }
  RNGkind("L'Ecuyer-CMRG")
  # Be sure the parallel package has been loaded before setting the seed, since
  # it will be loaded by boot() and the seed changed
  set.seed(seedValue)
  results <- boot::boot(data = inputDF, statistic=timeCoefficient, R=numOfIterations, formula=response ~ time, parallel = "snow", ncpus = 7)
  on.exit(RNGkind("default"))
  on.exit(gc())
  on.exit(beepr::beep())
  on.exit(beepr::beep())
  return(results)
}
# QA/QC to check that the results are reproducible. They are. The only thing
# that differs is the internal source reference to the function being called by
# boot().
# x1 <- movementBootstrap(dataFrameName = e1Movement[[1]], hemisphere = "N", numOfIterations = 100)
# x2 <- movementBootstrap(dataFrameName = e1Movement[[1]], hemisphere = "N", numOfIterations = 100)
# all.equal(x1, x2)
# for (i in 1:length(x1)){
#   print(identical(x1[[i]], x2[[i]]))
# }
