# Supplementary material for: The spatial propagation and increasing dominance of Gilbertiodendron dewevrei (Fabaceae) in the eastern Congo basin
Source: PLoS One. 2023 Feb 7;18(2):e0275519. doi: 10.1371/journal.pone.0275519 (PMC9904485; doi:10.1371/journal.pone.0275519)
Supplement: S1 Data — A compressed directory of R data science scripts, custom functions, and support files used to conduct the geospatial and statistical analyses presented herein. (ZIP) [file pone.0275519.s004.zip › R/Packages.csv]

readxl	1.3.1
snow	0.4.3
backports	1.1.3
Hmisc	4.2.0
rasterVis	0.46
plyr	1.8.4
sp	1.3.1
TMB	1.7.15
splines	3.5.3
lmeresampler	0.1.1
RLRsim	3.1.3
gstat	2.0.0
ggplot2	3.3.0
TH.data	1.0.10
digest	0.6.18
foreach	1.4.4
htmltools	0.3.6
gdata	2.18.0
magrittr	1.5
checkmate	1.9.1
tensor	1.5
cluster	2.0.7.1
doParallel	1.0.14
openxlsx	4.1.0
gmodels	2.18.1
methods	3.5.3
xts	0.12.0
sandwich	2.5.0
beepr	1.3
colorspace	1.4.0
glmmADMB	0.8.3.3
haven	2.2.0
xfun	0.4
dplyr	0.8.5
rgdal	1.3.6
crayon	1.3.4
hexbin	1.28.0
lme4	1.1.19
spatstat	1.58.2
spatstat.data	1.4.0
survival	2.43.3
zoo	1.8.4
iterators	1.0.10
ape	5.2
glue	1.3.1
polyclip	1.10.0
registry	0.5.1
utils	3.5.3
gtable	0.2.0
R2admb	0.7.16
MatrixModels	0.4.1
car	3.0.3
rms	5.1.3.1
abind	1.4.5
SparseM	1.77
scales	1.0.0
mvtnorm	1.0.10
backports	1.1.3
Hmisc	4.2.0
rasterVis	0.46
plyr	1.8.4
sp	1.3.1
TMB	1.7.15
splines	3.5.3
lmeresampler	0.1.1
RLRsim	3.1.3
gstat	2.0.0
ggplot2	3.3.0
TH.data	1.0.10
digest	0.6.18
foreach	1.4.4
htmltools	0.3.6
gdata	2.18.0
magrittr	1.5
checkmate	1.9.1
tensor	1.5
cluster	2.0.7.1
doParallel	1.0.14
openxlsx	4.1.0
gmodels	2.18.1
methods	3.5.3
xts	0.12.0
sandwich	2.5.0
beepr	1.3
colorspace	1.4.0
glmmADMB	0.8.3.3
haven	2.2.0
xfun	0.4
dplyr	0.8.5
rgdal	1.3.6
crayon	1.3.4
hexbin	1.28.0
lme4	1.1.19
spatstat	1.58.2
spatstat.data	1.4.0
survival	2.43.3
zoo	1.8.4
iterators	1.0.10
ape	5.2
glue	1.3.1
polyclip	1.10.0
registry	0.5.1
utils	3.5.3
gtable	0.2.0
R2admb	0.7.16
MatrixModels	0.4.1
car	3.0.3
rms	5.1.3.1
abind	1.4.5
SparseM	1.77
scales	1.0.0
mvtnorm	1.0.10
DBI	1.0.0
graphics	3.5.3
rngtools	1.3.1
bibtex	0.4.2
Rcpp	1.0.1
viridisLite	0.3.0
xtable	1.8.3
spData	0.3.0
htmlTable	1.13.1
units	0.6.2
foreign	0.8.71
spdep	0.8.1
Formula	1.2.3
stats4	3.5.3
intervals	0.15.1
base	3.5.3
htmlwidgets	1.3
FNN	1.1.3
RColorBrewer	1.1.2
acepack	1.4.1
modeltools	0.2.22
pkgconfig	2.0.2
flexmix	2.3.14
nnet	7.3.12
deldir	0.1.16
tidyselect	0.2.5
rlang	0.4.5
stats	3.5.3
munsell	0.5.0
nlmeU	0.70.3
cellranger	1.1.0
tools	3.5.3
audio	0.1.6
stringr	1.4.0
yaml	2.2.0
goftest	1.1.1
betareg	3.1.1
grDevices	3.5.3
knitr	1.22
zip	2.0.2
DBI	1.0.0
graphics	3.5.3
rngtools	1.3.1
bibtex	0.4.2
Rcpp	1.0.1
viridisLite	0.3.0
xtable	1.8.3
spData	0.3.0
htmlTable	1.13.1
units	0.6.2
foreign	0.8.71
spdep	0.8.1
Formula	1.2.3
stats4	3.5.3
intervals	0.15.1
base	3.5.3
htmlwidgets	1.3
FNN	1.1.3
RColorBrewer	1.1.2
acepack	1.4.1
modeltools	0.2.22
pkgconfig	2.0.2
flexmix	2.3.14
nnet	7.3.12
deldir	0.1.16
tidyselect	0.2.5
rlang	0.4.5
stats	3.5.3
munsell	0.5.0
nlmeU	0.70.3
cellranger	1.1.0
tools	3.5.3
audio	0.1.6
stringr	1.4.0
yaml	2.2.0
goftest	1.1.1
betareg	3.1.1
grDevices	3.5.3
knitr	1.22
zip	2.0.2
purrr	0.3.3
nlme	3.1.137
doRNG	1.7.1
quantreg	5.38
compiler	3.5.3
rstudioapi	0.11
curl	3.3
e1071	1.7.0
spatstat.utils	1.13.0
spacetime	1.2.2
tibble	2.1.3
stringi	1.2.4
forcats	0.5.0
rgeos	0.4.2
lattice	0.20.38
Matrix	1.2.15
classInt	0.3.1
nloptr	1.2.1
vegan	2.5.3
permute	0.9.4
vctrs	0.2.4
pillar	1.4.3
LearnBayes	2.15.1
lmtest	0.9.36
contrast	0.21
data.table	1.12.0
maptools	0.9.4
raster	2.9.5
R6	2.4.0
latticeExtra	0.6.28
gridExtra	2.3
rio	0.5.16
codetools	0.2.16
polspline	1.1.15
boot	1.3.20
MASS	7.3.51.1
gtools	3.8.1
assertthat	0.2.1
pkgmaker	0.27
withr	2.1.2
rnaturalearth	0.1.0
multcomp	1.4.10
datasets	3.5.3
mgcv	1.8.27
expm	0.999.3
parallel	3.5.3
doSNOW	1.0.16
hms	0.5.3
grid	3.5.3
rpart	4.1.13
class	7.3.15
coda	0.19.2
glmmTMB	0.2.3
minqa	1.2.4
carData	3.0.2
purrr	0.3.3
nlme	3.1.137
doRNG	1.7.1
quantreg	5.38
compiler	3.5.3
rstudioapi	0.11
curl	3.3
e1071	1.7.0
spatstat.utils	1.13.0
spacetime	1.2.2
tibble	2.1.3
stringi	1.2.4
forcats	0.5.0
rgeos	0.4.2
lattice	0.20.38
Matrix	1.2.15
classInt	0.3.1
nloptr	1.2.1
vegan	2.5.3
permute	0.9.4
vctrs	0.2.4
pillar	1.4.3
LearnBayes	2.15.1
lmtest	0.9.36
contrast	0.21
data.table	1.12.0
maptools	0.9.4
raster	2.9.5
R6	2.4.0
latticeExtra	0.6.28
gridExtra	2.3
rio	0.5.16
codetools	0.2.16
polspline	1.1.15
boot	1.3.20
MASS	7.3.51.1
gtools	3.8.1
assertthat	0.2.1
pkgmaker	0.27
withr	2.1.2
rnaturalearth	0.1.0
multcomp	1.4.10
datasets	3.5.3
mgcv	1.8.27
expm	0.999.3
parallel	3.5.3
doSNOW	1.0.16
hms	0.5.3
grid	3.5.3
rpart	4.1.13
class	7.3.15
coda	0.19.2
glmmTMB	0.2.3
minqa	1.2.4
carData	3.0.2
sf	0.7.2
base64enc	0.1.3
sf	0.7.2
base64enc	0.1.3
