# Supplementary material for: The spatial propagation and increasing dominance of Gilbertiodendron dewevrei (Fabaceae) in the eastern Congo basin
Source: PLoS One. 2023 Feb 7;18(2):e0275519. doi: 10.1371/journal.pone.0275519 (PMC9904485; doi:10.1371/journal.pone.0275519)
Supplement: S1 Data — A compressed directory of R data science scripts, custom functions, and support files used to conduct the geospatial and statistical analyses presented herein. (ZIP) [file pone.0275519.s004.zip › R/padDifferenceMatrix_function.R]

# This function is used to perform an edge correction on raster datasets that
# are subjected to focal operations. It is a modified version of the
# padMatrix_function.R, and is only applicable to the difference grids computed
# in the vector field visualization process. In that analysis, all grids are
# oriented in the manner that a lenda grid is, so this present script is much
# simpler than the original (which is still in use elsewhere).

# mat <- as.matrix(changeE1)
padMatrix <- function(mat){
  siteName <- "lenda"
  upper <- mat[nrow(mat):1, ] #Flip vertically 500 x 200
  lower <- upper #500 x 200
  left <- mat[,ncol(mat):1] #Flip horizontally. #500 x 200
  right <- left # 500 x 200
  upperLeft <- t(upper[, ncol(upper):1]) #200 x 500
  upperRight <- Conj(t(mat))
  rotate <- function(x) t(apply(x, 2, rev))
  x <- rotate(mat)
  lowerRight <- x[nrow(x):1,]
  lowerLeft <- t(mat)
  upper <- tail(upper, n=ncol(mat)) #Reduce to match upper righthand and lefthand corners
  lower <- head(lower, n=ncol(mat)) #Reduce to match lower righthand and lefthand corners
  
    upperLeft <- upperLeft[, (ncol(upperLeft)-ncol(mat)+1):ncol(upperLeft)] #Get only the last n columns to correspond with original ncol of input matrix
    upperRight <- upperRight[, 1:ncol(mat)] #Get only the first n columns to correspond with original ncol of input matrix
    lowerLeft <- lowerLeft[, (ncol(lowerLeft)-ncol(mat)+1):ncol(lowerLeft)] #Get only the last n columns to correspond with original ncol of input matrix
    lowerRight <- lowerRight[, 1:ncol(mat)] #Get only the first n columns to correspond with original ncol of input matrix
  
  upper <- cbind(upperLeft, upper, upperRight)
  middle <- cbind(left, mat, right)
  lower <- cbind(lowerLeft, lower, lowerRight)
  final <- rbind(upper, middle, lower)
  
  return(final) #Both lenda and edoro plots come out as matrices that are square and 200 cells wider on all borders
}

# QA/QC Here I am testing out what happens with the pixellate.ppp function, which
# was causing unusual behavior in my testing. The following code block is a
# complete test and, based on hidden documentation in spatstat::im.object, the
# pixellate.ppp function inverts the matrix of values compared to its logical
# orientation for spatial work, placing what should be the top-most row of
# pixels at the bottom and the bottom-most at the top. Why this is, is unclear.
# The important take-away from this testing is that the pixellate.ppp object's
# `v`v matrix must be reversed in row order before being passed into
# padMatrix().

# set.seed(100)
# aX <- runif(n = 5, 1, 5)
# aY <- runif(n = 5, 1, 5)
# aWeights <- round(runif(5,1,10),0)
# aWindow <- owin(xrange = c(0,5), yrange = c(0,5))
# aPPP <- ppp(x = aX, y = aY, window = aWindow, marks = aWeights)
# plot(aPPP)
# aPPPPixelated <- pixellate.ppp(x = aPPP, W = aWindow, dimyx = c(5,5), weights = aWeights)
# aPPPPixelated$v #Notice that this does not agree with the following images
# plot(raster(aPPPPixelated)) #Apparently raster() has a method for `im` objects and flips the cells around to their correct orientations for you.
# points(aPPP, cex= aPPP$marks^1.25)
# points(aPPP)
# mat <- aPPPPixelated$v
# (mat <- mat[nrow(mat):1, ])
# plot(raster(mat, xmn=0, xmx=5, ymn=0, ymx=5)) #Notice that this does agree with the previous lines. See the help documentation for im.object in spatstat. It describes the the row indices correspond with increase latitude, which means that the matrix within a pixellate.ppp object is flipped upside down relative to how it should be if it were just going to be plotted as a raster.
# points(aPPP)
# with(aPPP, text(aPPP$x, aPPP$y, labels = paste0(round(aPPP$x,1),",", round(aPPP$y,1)), pos = 4))

# End QA/QC
