# Supplementary material for: The spatial propagation and increasing dominance of Gilbertiodendron dewevrei (Fabaceae) in the eastern Congo basin
Source: PLoS One. 2023 Feb 7;18(2):e0275519. doi: 10.1371/journal.pone.0275519 (PMC9904485; doi:10.1371/journal.pone.0275519)
Supplement: S1 Data — A compressed directory of R data science scripts, custom functions, and support files used to conduct the geospatial and statistical analyses presented herein. (ZIP) [file pone.0275519.s004.zip › R/padMatrix_function.R]

# This function is used to perform an edge correction on raster datasets that
# are subjected to focal operations. The function takes the input raster and
# mirrors it into all quadrants surrounding the input raster, so that focal
# operations can be compute all the way to the outer most cells of the input
# raster. It has no additional inputs beyond the matrix because it just pads it
# the maximum distance it can.

padMatrix <- function(mat, siteName){
  #Flip vertically 500 x 200
  upper <- mat[nrow(mat):1, ]
  lower <- upper #500 x 200
  #Flip horizontally. #500 x 200
  left <- mat[,ncol(mat):1]
  right <- left # 500 x 200
  #200 x 500
  upperLeft <- t(upper[, ncol(upper):1])
  upperRight <- Conj(t(mat))
  rotate <- function(x) t(apply(x, 2, rev))
  x <- rotate(mat)
  lowerRight <- x[nrow(x):1,]
  lowerLeft <- t(mat)
  #Reduce to match upper righthand and lefthand corners
  upper <- tail(upper, n=ncol(mat))
  #Reduce to match lower righthand and lefthand corners
  lower <- head(lower, n=ncol(mat)) 

  if (siteName == "lenda"){
    #Get only the last n columns to correspond with original ncol of input matrix
    upperLeft <- upperLeft[, (ncol(upperLeft)-ncol(mat)+1):ncol(upperLeft)] 
    #Get only the first n columns to correspond with original ncol of input matrix
    upperRight <- upperRight[, 1:ncol(mat)] 
    #Get only the last n columns to correspond with original ncol of input matrix
    lowerLeft <- lowerLeft[, (ncol(lowerLeft)-ncol(mat)+1):ncol(lowerLeft)] 
    #Get only the first n columns to correspond with original ncol of input matrix
    lowerRight <- lowerRight[, 1:ncol(mat)] 
  } else if (siteName == "edoro"){
    left <- left[, (ncol(left)-nrow(mat)+1):ncol(mat)]
    right <- right[, 1:nrow(mat)]
    #Reduce to match upper righthand and lefthand corners
    upperLeft <- tail(upperLeft, n=nrow(mat)) 
    #Reduce to match upper righthand and lefthand corners
    lowerLeft <- head(lowerLeft, n=nrow(mat)) 
    #Reduce to match upper righthand and lefthand corners
    upperRight <- tail(upperRight, n=nrow(mat)) 
    #Reduce to match upper righthand and lefthand corners
    lowerRight <- head(lowerRight, n=nrow(mat)) 
  }
  
  upper <- cbind(upperLeft, upper, upperRight)
  middle <- cbind(left, mat, right)
  lower <- cbind(lowerLeft, lower, lowerRight)
  final <- rbind(upper, middle, lower)

  #Both lenda and edoro plots come out as matrices that are square and 200 cells
  #wider on all borders
  return(final) 
}
