# Supplementary material for: The spatial propagation and increasing dominance of Gilbertiodendron dewevrei (Fabaceae) in the eastern Congo basin
Source: PLoS One. 2023 Feb 7;18(2):e0275519. doi: 10.1371/journal.pone.0275519 (PMC9904485; doi:10.1371/journal.pone.0275519)
Supplement: S1 Data — A compressed directory of R data science scripts, custom functions, and support files used to conduct the geospatial and statistical analyses presented herein. (ZIP) [file pone.0275519.s004.zip › R/permuteIsoline_function.R]

# permuteIsoline_function.R

# Mock objects to test out function during debugging
# Lenda 1
# time1IsolinesObject = l1T1Isolines; time2IsolinesObject = l1T3Isolines; time1IsolinesAreaObject = l1T1Area; time2IsolinesAreaObject = l1T3Area; omitSingleTrees = FALSE; distanceToNewPatch = 30; censusNum1 = 1; censusNum2 = 3; fieldSite = "lenda1"; visualize = FALSE; visualizationTimeLag = 0.05
# Lenda 2
# time1IsolinesObject = l2T1Isolines; time2IsolinesObject = l2T3Isolines; time1IsolinesAreaObject = l2T1Area; time2IsolinesAreaObject = l2T3Area; omitSingleTrees = FALSE; distanceToNewPatch = 30; censusNum1 = 1; censusNum2 = 3; fieldSite <- "lenda2"; visualize=FALSE
# Edoro 1
# time1IsolinesObject = e1T1Isolines; time2IsolinesObject = e1T3Isolines; time1IsolinesAreaObject = e1T1Area; time2IsolinesAreaObject = e1T3Area; omitSingleTrees = FALSE; distanceToNewPatch = 30; censusNum1 = 1; censusNum2 = 3; visualize = FALSE; visualizationTimeLag = 0.05; fieldSite <- "edoro1"

permuteIsoline <- function(time1IsolinesObject, time2IsolinesObject, time1IsolinesAreaObject, time2IsolinesAreaObject, omitSingleTrees=FALSE, distanceToNewPatch = 30, censusNum1 = 1, censusNum2 = 3, fieldSite, numberOfIterations){
  # (1)---- Assign each patch a patch ID value. This is done because there are
  # many small patches hat are part of parent patches and should not be
  # considered separately. Patch IDs are assigned based on (a) if they are
  # greater than 100 square meters in size, and (b) if they are that large, that
  # they are more than the `distanceToNewPatch` distance from any of the other
  # patches. Calculations are based on the nearest parts of any given pair of
  # patches.
  source("R/isolineMovement_function_Supplement_A.R", local=TRUE)
  
  listToReturn <- list()
  for (i in 1:length(unique(timeWithLargestNumberOfDifferentPatches$patch_ID))){ #For each unique patch ID value
    elseClauseEngaged <- FALSE
    if (any(singlePartTempPolysT1$patch_ID==i)){
      listOfSmallestDistsIndicesAndPatchCentroids <- list()
      
      # !!!!!!!!!!!!!!!!!!!!!!!!!!!!!!!!!!!!!!!!!!!!!!!!!!!!!!!!!#
      # Start isolineMovement_function_Supplement_B.R.............
      t2IsoPtsSubset <- t2IsoPts[which(t2IsoPts$patch_ID==i),]
      if (elseClauseEngaged == FALSE){
        t1IsoPtsSubset <- t1IsoPts[which(t1IsoPts$patch_ID==i),]
        #Compute the distances (all distances, not just shortest) between all
        #pairs of points in the two patches from the two time periods. This
        #places the second sp object on the vertical axis in the output matrix,
        #and the first object on the horizontal (as deduced by close
        #examination)
        distanceMatrix <- gDistance(t1IsoPtsSubset, t2IsoPtsSubset, byid=TRUE)
      } else {
        stop("Hard stop: There is no 'else' clause\n")
      }
      
      # Start identifying the order in which to process the points
      #Gets the T1 element indices that are, in the order contained by minDistances, closest to each T2 element.
      minDistances <- apply(distanceMatrix, 1, function(x) min(x))
      #t2ElementIndex represents the T2 element indices
      minDistDF <- data.frame(t2ElementIndex = as.integer(row.names(distanceMatrix)), minimumDistances = minDistances) 
      #Sort ascending, but process in reverse within loop below
      minDistDF <- minDistDF[order(minDistDF$minimumDistances),] 

      for (b in 1:numberOfIterations){
        # REPEAT THIS A BUNCH OF TIMES
        
        #t2 on vertical, dictating number of rows (elements)
        t1MinDistIndices <- c(rep(NA, nrow(minDistDF))) 
        # End identifying the order in which to process the points
              
        #Process points from largest gaps to smallest gaps between time periods
        for (r in nrow(minDistDF):1){ 
          rowOfDistanceMatrixToExamineInRthInteration <- which(as.integer(row.names(distanceMatrix))==minDistDF[r,1])
          howManyElementsAreThere <- length(distanceMatrix[rowOfDistanceMatrixToExamineInRthInteration,])
          # This is where the permutation magic is happening. We just select a
          # random column number (not name) instead of the column number that
          # contains the minimum distance
          t1MinDistIndices[r] <- as.integer(sample(1:howManyElementsAreThere, size = 1)) 
            
          if (fieldSite == "edoro1"){
            #This enables up to three pairings from a given T1 point to three T2
            #points. This exists because the patch expanded so much between T1
            #and T2 that there are not enough T1 points to pair with T2 points
            duplicationLimit <- 3 
          } else {
            duplicationLimit <- 2
          }
          if (length(which(t1MinDistIndices == t1MinDistIndices[r])) < duplicationLimit){
            next
          } else {
            # Make column from t1 all NA values so that point in t1IsoPts can't
            # be paired with any other t2IsoPts point.
            distanceMatrix[,t1MinDistIndices[r]] <- NA 
          }
        } # End of r loop
        t1MinDistIndices <- list(minDistDF=minDistDF, t1MinDistIndices=t1MinDistIndices)
        
        # This gets the actual names of the columns in distanceMatrix, which
        # reflect the actual element indices in t1IsoPtsSubset
        finalT1Indices <- unlist(lapply(1:length(t1MinDistIndices$t1MinDistIndices), function(x) as.integer(colnames(distanceMatrix)[t1MinDistIndices$t1MinDistIndices[x]])))
        # Object that get returned from sourcing operation; #smallTempDists1
        # contains t1IsoPts row indices
        smallestDistsIndices <- data.frame(t2IsoPtsSubset_Index= t1MinDistIndices$minDistDF$t2ElementIndex, t1IsoPtsSubset_Index=finalT1Indices, t2PatchIDs=t2IsoPtsSubset$patch_ID[t1MinDistIndices$minDistDF$t2ElementIndex], t1PatchIDs=t1IsoPtsSubset$patch_ID[finalT1Indices]) 
        # End isolineMovement_function_Supplement_B.R.............
        # !!!!!!!!!!!!!!!!!!!!!!!!!!!!!!!!!!!!!!!!!!!!!!!!!!!!!!!!!#
  
        patchCentroid <- gCentroid(singlePartTempPolysT1[which(singlePartTempPolysT1$patch_ID==i),])
        listOfSmallestDistsIndicesAndPatchCentroids[[length(listOfSmallestDistsIndicesAndPatchCentroids)+1]] <- list(smallestDistsIndices=smallestDistsIndices,  patchCentroid=patchCentroid)
        cat("Finished distance grid ", b, " of ", numberOfIterations, " for patch ", i, " of ", length(unique(timeWithLargestNumberOfDifferentPatches$patch_ID)), "\n")
      }
    } else {
      stop("Something in script has changed!\nBe sure to check that Lenda 2 hasn't gotten a third patch\n")
    }
    
#......................................
    
    for (n in 1:length(listOfSmallestDistsIndicesAndPatchCentroids)){
      #Initialize storage container
      outputList <- list() 
      smallestDistsIndices <- listOfSmallestDistsIndicesAndPatchCentroids[[n]]$smallestDistsIndices
      patchCentroid <- listOfSmallestDistsIndicesAndPatchCentroids[[n]]$patchCentroid
      for (j in nrow(smallestDistsIndices):1){
        t1 <- t1IsoPts@coords[smallestDistsIndices$t1IsoPtsSubset_Index[j],]
        #Get coordinate of jth t2IsoPts point that is closest to jth point from t1IsoPts
        t2 <- t2IsoPts@coords[smallestDistsIndices$t2IsoPtsSubset_Index[j],] 
        
        diff <- t2-t1 #Compute differences between the latitudes and between the longitudes
        
        #(5a) Assign points to a directional quandrant----- Compare the T1
        #coordinates to the patchCentroid to place the coordinates in a
        #quadrant. If a patch exists in T2 but not in T1, the patchCentroid is
        #the centroid of the T1 patch that is closest to the new patch
        t1Quad <- t1 > patchCentroid@coords 
        #If longitude of pt is greater than centroid, this means the point is in the eastern quandrat
        if (t1Quad[1] == TRUE){ 
          xHemisphere <- "E"
        } else if (t1Quad[1]==FALSE){ #If longitude of pt is less than than centroid, this means the point is in the eastern quandrat
          xHemisphere <- "W"
        }
        if (t1Quad[2] == TRUE){ #If latitude of pt is greater than centroid, this means the point is in the norther quandrat
          yHemisphere <- "N"
        } else if (t1Quad[2]==FALSE){ #If latitude of pt is less than than centroid, this means the point is in the southern quandrat
          yHemisphere <- "S"
        }
        
        # (5b) Identify if patch is expanding or contracting based on the
        # specific T1 and T2 points of interest----- Here we record the
        # direction (expansion or contraction) of the specific patch (based on
        # patch ID), as seen through a single point pairing. So, essentially, is
        # the given point in T2 moving towards the paired T1 point or away from
        # the paired T1 point in each of the two quadrants it is part of (one of
        # north or south, and one of east or west). This is pretty confusing,
        # but if you draw out the picture being sure to keep the coordinates
        # increasing from west to east and south to north, it all makes sense.
        if (xHemisphere == "E" & sign(diff[1]) == 1){
          ewDirection <- "expand"
        } else if (xHemisphere == "E" & sign(diff[1]) == -1){
          ewDirection <- "contract"
        } else if (xHemisphere == "E" & diff[1]==0){
          ewDirection <- "noChange"
        } else if (xHemisphere == "W" & sign(diff[1]) == 1){
          ewDirection <- "contract"
        } else if (xHemisphere == "W" & sign(diff[1])== -1){
          ewDirection <- "expand"
        } else if (xHemisphere == "W" & diff[1]==0){
          ewDirection <- "noChange"
        }
        if (yHemisphere == "N" & sign(diff[2]) == 1){
          nsDirection <- "expand"
        } else if (yHemisphere == "N" & sign(diff)[2] == -1){
          nsDirection <- "contract"
        } else if (yHemisphere == "N" & diff[2]==0){
          nsDirection <- "noChange"
        } else if (yHemisphere == "S" & sign(diff[2]) == 1){
          nsDirection <- "contract"
        } else if (yHemisphere == "S" & sign(diff[2]) == -1){
          nsDirection <- "expand"
        } else if (yHemisphere == "S" & diff[2]==0){
          nsDirection <- "noChange"
        }
        
		if (exists("ewDirection")==FALSE){
			ewDirection <- NA
		}
		if (exists("nsDirection")==FALSE){
			nsDirection <- NA
		}
		
        # (5c) Store all of the elements computed above in a vector within a list-----
        outputElement <- data.frame(t1[1], t1[2], t2[1], t2[2], diff[1], diff[2], xHemisphere, yHemisphere, ewDirection, nsDirection)
        colnames(outputElement) <- c("t1IsoPts_X", "t1IsoPts_Y", "t3IsoPts_X", "t3IsoPts_Y", "diff_X", "diff_Y", "xHemisphere", "yHemisphere", "ewDirection", "nsDirection")
        outputList[[length(outputList)+1]] <- outputElement
      } # End of j loop
      
      
      # cat("Exited j loop\n")
      #Combine list elements into data frame
      outputDF <- do.call("rbind", outputList) 
      #Add variables to define the years associated with point records. This is
      #done for regression modeling below
      outputDF$T1 <- ifelse(censusNum1==1, 1995, 2001) 
      #Add variables to define the years associated with point records. This is
      #done for regression modeling below
      outputDF$T2 <- ifelse(censusNum2==2,2001, 2007) 
      #Create two subsets of data, one each for the two different time periods
      outputDFT1 <- outputDF[, c(1:2, 5:11)] 
      #Create two subsets of data, one each for the two different time periods
      outputDFT2 <- outputDF[, c(3:10, 12)] 
      #Rename some variables for ease of use in modeling
      colnames(outputDFT1)[c(1:2, 9)] <- c("x", "y", "time") 
      #Rename some variables for ease of use in modeling
      colnames(outputDFT2)[c(1:2, 9)] <- c("x", "y", "time") 
      outputDFT1$ID <- 1:nrow(outputDFT1)
      outputDFT2$ID <- 1:nrow(outputDFT2)
      #Combine the two subsets into a final output object
      outputDFFinal <- rbind(outputDFT1, outputDFT2) 
      outputDFFinal <- outputDFFinal[order(outputDFFinal$ID),]
      listToReturn[[length(listToReturn)+1]] <- outputDFFinal
      cat("Finished coordinate dataframe ", n, " of ", length(listOfSmallestDistsIndicesAndPatchCentroids), " for patch ", i, " of ", length(unique(timeWithLargestNumberOfDifferentPatches$patch_ID)),"\n")
    } # End of n loop
    # cat("Exited n loop\n")
  }
  return(listToReturn)
  gc(full = TRUE, verbose = FALSE)
  gc(full = TRUE, verbose = FALSE)
}
