# Supplementary material for: The spatial propagation and increasing dominance of Gilbertiodendron dewevrei (Fabaceae) in the eastern Congo basin
Source: PLoS One. 2023 Feb 7;18(2):e0275519. doi: 10.1371/journal.pone.0275519 (PMC9904485; doi:10.1371/journal.pone.0275519)
Supplement: S1 Data — A compressed directory of R data science scripts, custom functions, and support files used to conduct the geospatial and statistical analyses presented herein. (ZIP) [file pone.0275519.s004.zip › R/radiusOfGyration_function.R]

# This function compute the radius of gryation for each patch in the landscape,
# as well as the area-weighted mean patch radius of gyration. These metrics come
# from Kevin McGarigal's FRAGSTATS manual. See pages 20, 90, 94, and 82 and 83
# for the area-weighted element. The function takes as input the output from the
# isolines() function (which returns an isolines object). It should work on any
# landscape, and responds to the isoline threshold level that was set in the
# isolines function and which is stored in the isolines object used as input to
# the radiusOfGyration function.

radiusOfGyration <- function(isolinesObject, omitSingleTrees = FALSE){
  cutRaster <- raster::cut(isolinesObject[[2]], breaks= c(isolinesObject[[3]], maxValue(isolinesObject[[2]])))
  #Dissolve makes cells with the same attributes one multipart polygon feature.
  #If you set dissolve==FALSE, you get one polygon for each cell in the
  #cutRaster object.
  tempPolys <- raster::rasterToPolygons(cutRaster, dissolve=TRUE)
  #Convert from multi-part feature to single-part so a centroid can be computed
  #for each one
  singlePartTempPolys <- raster::disaggregate(x = tempPolys) 
  singlePartTempPolysAreas <- rgeos::gArea(singlePartTempPolys,byid=TRUE) 
  if (omitSingleTrees == TRUE){
    indicesOfSuitablePatches <- which(singlePartTempPolysAreas > 1)
    singlePartTempPolys <- singlePartTempPolys[indicesOfSuitablePatches,]
  }
  totalLandscapeArea <- sum(raster::area(singlePartTempPolys)) #In square meters
  myRasterList <- list()
  gyrationVector <- c()
  for (i in 1:nrow(singlePartTempPolys)){
    # i <- 1
    myCentroid <- rgeos::gCentroid(singlePartTempPolys[i,], byid=TRUE)
    distancesToCentroidUnmasked <- raster::distanceFromPoints(object = cutRaster, xy = myCentroid)
    distancesToCentroid <- raster::mask(x = distancesToCentroidUnmasked, mask = singlePartTempPolys[i,])
    #Get the number of cells that have valid distance values, which is all the cells that define the patch.
    numberOfCellsInPatch <- length(which(is.na(distancesToCentroid@data@values)==FALSE)) 
    #proportional area of patch
    proportionalAreaOfPatch <- numberOfCellsInPatch/totalLandscapeArea 
    #Cell-wise division (map algebra)
    gyrates <- distancesToCentroid/numberOfCellsInPatch 
    #Multiply metric by weight (See page 82 and 83 of FRAGSTATS manual on "_AM")
    radiusOfGyration <- sum(na.omit(gyrates@data@values)) * proportionalAreaOfPatch 
    gyrationVector <- c(gyrationVector, radiusOfGyration)
    myRasterList[[length(myRasterList)+1]] <- distancesToCentroid
  }
  weightedPatchGyration <- sum(gyrationVector)

  if (length(myRasterList)>1){
    # Mosaic rasters together, preserving distances to centroids in the
    # respective polygonal regions. Each of the rasters to be merged only
    # contains valid data for areas that do not appear on any of the other
    # rasters. Thus, the merging is lossless.
    distancesToCentroid <- do.call(raster::merge, myRasterList) 
  } else {
    distanesToCentroid <- myRasterList[[1]]
  }
  
  # Compute maximum possible radius of gyration for the domain of interest
  #Create SpatialPolygons of entire domain
  tempBbox <- as(isolinesObject[[2]]@extent, "SpatialPolygons") 
  #Get the middle of the polygon
  myCentroid <- rgeos::gCentroid(tempBbox) 
  #Get all distances to centroid
  distancesToCentroidUnmasked <- raster::distanceFromPoints(object = isolinesObject[[2]], xy = myCentroid) 
  #Divide by the total number of cells in the patch, where the patch is the total domain area
  gyrates <- distancesToCentroidUnmasked/ncell(isolinesObject[[2]]) 
  #Sum over all cells. There are no NA values since we are using the whole
  #domain, so just sum across the entire raster
  totalPossibleRadiusOfGyration <- sum(gyrates@data@values) 
  
  return(list(radiiOfGyration = gyrationVector, weightedPatchGyration = weightedPatchGyration, totalPossibleGyration = totalPossibleRadiusOfGyration, distanceRaster = distancesToCentroid))
}
