# Supplementary material for: The spatial propagation and increasing dominance of Gilbertiodendron dewevrei (Fabaceae) in the eastern Congo basin
Source: PLoS One. 2023 Feb 7;18(2):e0275519. doi: 10.1371/journal.pone.0275519 (PMC9904485; doi:10.1371/journal.pone.0275519)
Supplement: S1 Data — A compressed directory of R data science scripts, custom functions, and support files used to conduct the geospatial and statistical analyses presented herein. (ZIP) [file pone.0275519.s004.zip › R/Read_Me.txt]

Read_Me.txt

Last updated August 2, 2022

This file documents the compressed directory Glick_et_al_2022_R_Code.zip, which is available as Supplementary Information for the associated manuscript: Glick, H.B., Umunay, P.M., Makana, J.-R., Tomlin, C.D., Reuning-Scherer, J.D., and Gregoire, T.G. 2022. The spatial propagation and increasing dominance of Gilbertiodendron dewevrei (Fabaceae) in the eastern Congo basin. PLOS One. Volume and issue not set at time of packaging.

The parent directory contains the R source code used to execute the analysis, and to produce the plots and numeric figures reported in the manuscript. Reproduction of the analytical methods would require reproduction of the computing environment. Details on the computing environment are detailed below, and in the Packages.csv, which list all of the packages and their versions, that were loaded onto the search patch during processing. Some of the analyses required high performance computing infrastructure, including both local parallel processing, and large-scale distributed computing. Details on these workflows have been included, but like all of the scripts, they would need to be adapted to your particular computing hardware and software.

The script files are controlled by a primary file "A_Primary.R". The "A_Primary.R" script sources a collection of sub-analyses, broken into groups with identifiers B through F. Sections B and C relate to initial data pre-processing. Section D performs tasks associated with area-weighted mean radius of gyration calculations and preparatory tasks for isoline modeling workflows. Section E corresponds with isoline modeling workflows. Section F corresponds with vector field and gap analysis.

Many of the sub-analyses make use of custom functions stored in R files containing a trailing "_function.R" identifier. These functions are sourced dynamically.

When in doubt, perform a global search for the file or terms of interest, as this will elucidate where certain functions and scipts are used.

#####

Computing environment, as returned from sessionInfo()

R version 3.5.3 (2019-03-11)
Platform: x86_64-w64-mingw32/x64 (64-bit)
Running under: Windows >= 8 x64 (build 9200)

Matrix products: default

locale:
[1] LC_COLLATE=English_United States.1252  LC_CTYPE=English_United States.1252    LC_MONETARY=English_United States.1252
[4] LC_NUMERIC=C                           LC_TIME=English_United States.1252    

attached base packages:
[1] parallel  stats     graphics  grDevices utils     datasets  methods   base     

other attached packages:
 [1] rnaturalearth_0.1.0   lmeresampler_0.1.1    contrast_0.21         rms_5.1-3.1           SparseM_1.77          Hmisc_4.2-0          
 [7] ggplot2_3.3.0         Formula_1.2-3         survival_2.43-3       dplyr_0.8.5           sandwich_2.5-0        lmtest_0.9-36        
[13] zoo_1.8-4             glmmADMB_0.8.3.3      MASS_7.3-51.1         R2admb_0.7.16         mgcv_1.8-27           spdep_0.8-1          
[19] spData_0.3.0          beepr_1.3             doRNG_1.7.1           rngtools_1.3.1        pkgmaker_0.27         registry_0.5-1       
[25] betareg_3.1-1         glmmTMB_0.2.3         gstat_2.0-0           ape_5.2               car_3.0-3             carData_3.0-2        
[31] lme4_1.1-19           Matrix_1.2-15         doSNOW_1.0.16         snow_0.4-3            plyr_1.8.4            vegan_2.5-3          
[37] permute_0.9-4         boot_1.3-20           doParallel_1.0.14     iterators_1.0.10      foreach_1.4.4         rasterVis_0.46       
[43] latticeExtra_0.6-28   RColorBrewer_1.1-2    lattice_0.20-38       maptools_0.9-4        spatstat.utils_1.13-0 spatstat_1.58-2      
[49] rpart_4.1-13          nlme_3.1-137          spatstat.data_1.4-0   rgeos_0.4-2           rgdal_1.3-6           raster_2.9-5         
[55] sp_1.3-1             

loaded via a namespace (and not attached):
 [1] readxl_1.3.1       backports_1.1.3    TMB_1.7.15         splines_3.5.3      RLRsim_3.1-3       TH.data_1.0-10     digest_0.6.18     
 [8] htmltools_0.3.6    gdata_2.18.0       magrittr_1.5       checkmate_1.9.1    tensor_1.5         cluster_2.0.7-1    openxlsx_4.1.0    
[15] gmodels_2.18.1     xts_0.12-0         colorspace_1.4-0   haven_2.2.0        xfun_0.4           crayon_1.3.4       hexbin_1.28.0     
[22] glue_1.3.1         polyclip_1.10-0    gtable_0.2.0       MatrixModels_0.4-1 abind_1.4-5        scales_1.0.0       mvtnorm_1.0-10    
[29] DBI_1.0.0          bibtex_0.4.2       Rcpp_1.0.1         viridisLite_0.3.0  xtable_1.8-3       htmlTable_1.13.1   units_0.6-2       
[36] foreign_0.8-71     stats4_3.5.3       intervals_0.15.1   htmlwidgets_1.3    FNN_1.1.3          acepack_1.4.1      modeltools_0.2-22 
[43] pkgconfig_2.0.2    flexmix_2.3-14     nnet_7.3-12        deldir_0.1-16      tidyselect_0.2.5   rlang_0.4.5        munsell_0.5.0     
[50] nlmeU_0.70-3       cellranger_1.1.0   tools_3.5.3        audio_0.1-6        stringr_1.4.0      yaml_2.2.0         goftest_1.1-1     
[57] knitr_1.22         zip_2.0.2          purrr_0.3.3        quantreg_5.38      compiler_3.5.3     rstudioapi_0.11    curl_3.3          
[64] e1071_1.7-0        spacetime_1.2-2    tibble_2.1.3       stringi_1.2.4      forcats_0.5.0      classInt_0.3-1     nloptr_1.2.1      
[71] vctrs_0.2.4        pillar_1.4.3       LearnBayes_2.15.1  data.table_1.12.0  R6_2.4.0           gridExtra_2.3      rio_0.5.16        
[78] codetools_0.2-16   polspline_1.1.15   gtools_3.8.1       assertthat_0.2.1   withr_2.1.2        multcomp_1.4-10    expm_0.999-3      
[85] hms_0.5.3          grid_3.5.3         class_7.3-15       coda_0.19-2        minqa_1.2.4        sf_0.7-2           base64enc_0.1-3   
