# Supplementary material for: The spatial propagation and increasing dominance of Gilbertiodendron dewevrei (Fabaceae) in the eastern Congo basin
Source: PLoS One. 2023 Feb 7;18(2):e0275519. doi: 10.1371/journal.pone.0275519 (PMC9904485; doi:10.1371/journal.pone.0275519)
Supplement: S1 Data — A compressed directory of R data science scripts, custom functions, and support files used to conduct the geospatial and statistical analyses presented herein. (ZIP) [file pone.0275519.s004.zip › R/renewBaseSubsetsForIntensityEstimation.R]

# Renew subsets of base dataframe to use in kernel intensity estimation, as needed

# Create data subsets for each plot and time period containing Gilbertiodendron----
l1T1 <- base[base$Site=="lenda1" & base$CensusID==1 & is.na(base$BA)==FALSE & base$sp=="GILBDE", ]
l1T2 <- base[base$Site=="lenda1" & base$CensusID==2 & is.na(base$BA)==FALSE & base$sp=="GILBDE", ]
l1T3 <- base[base$Site=="lenda1" & base$CensusID==3 & is.na(base$BA)==FALSE & base$sp=="GILBDE", ]
l2T1 <- base[base$Site=="lenda2" & base$CensusID==1 & is.na(base$BA)==FALSE & base$sp=="GILBDE", ]
l2T2 <- base[base$Site=="lenda2" & base$CensusID==2 & is.na(base$BA)==FALSE & base$sp=="GILBDE", ]
l2T3 <- base[base$Site=="lenda2" & base$CensusID==3 & is.na(base$BA)==FALSE & base$sp=="GILBDE", ]
e1T1 <- base[base$Site=="edoro1" & base$CensusID==1 & is.na(base$BA)==FALSE & base$sp=="GILBDE", ]
e1T2 <- base[base$Site=="edoro1" & base$CensusID==2 & is.na(base$BA)==FALSE & base$sp=="GILBDE", ]
e1T3 <- base[base$Site=="edoro1" & base$CensusID==3 & is.na(base$BA)==FALSE & base$sp=="GILBDE", ]
e2T1 <- base[base$Site=="edoro2" & base$CensusID==1 & is.na(base$BA)==FALSE & base$sp=="GILBDE", ]
e2T2 <- base[base$Site=="edoro2" & base$CensusID==2 & is.na(base$BA)==FALSE & base$sp=="GILBDE", ]
e2T3 <- base[base$Site=="edoro2" & base$CensusID==3 & is.na(base$BA)==FALSE & base$sp=="GILBDE", ]
