# Supplementary material for: The spatial propagation and increasing dominance of Gilbertiodendron dewevrei (Fabaceae) in the eastern Congo basin
Source: PLoS One. 2023 Feb 7;18(2):e0275519. doi: 10.1371/journal.pone.0275519 (PMC9904485; doi:10.1371/journal.pone.0275519)
Supplement: S1 Data — A compressed directory of R data science scripts, custom functions, and support files used to conduct the geospatial and statistical analyses presented herein. (ZIP) [file pone.0275519.s004.zip › R/vectorPlot_function.R]

# This function produces vector field graphics for the manuscript.

# The aggregation factor is to reduce the number of arrows that are on the plot
# by working with a coarser resolution raster when computing the vector
# magnitudes and directions

# Arguments
# backgroundRaster = what you see in the background
# t1Isolines = time 1 isolines
# t3Isolines = time 3 isolines
# isolineColors = a 2 element vector of colors to color the two isolines
# t1Intensity = time 1 intensity layer
# t3Intensity = time 3 intensity layer
# scaleXBy = factore by which to scale the magnitudes (lengths) of the arrows
# aggregationFactor = factor by which to make the raster coarser, if aggregate
# argument == TRUE
# arrowHeadLength = length of arrow head
# arrowColor = arrow color
# aggregate = should raster be aggregated before computing surfaces that lead to
# arrows, or...
# everyNthArrow = should rasters be left at the original resolution, but only
# every nth arrow be plotted?
           

# Sample values
# backgroundRaster = e1T3Intensity[[1]]-e1T1Intensity[[1]]
# t1Isolines = e1T1TempContour
# t3Isolines = e1T3TempContour
# isolineColors = c("lightblue", "darkblue")
# t1Intensity = e1T1Intensity[[1]]
# t3Intensity = e1T3Intensity[[1]]
# scaleXBy = 8
# aggregationFactor = 9
# arrowHeadLength = 0.04
# arrowColor = rgb(1,1,1,0.65)
# aggregate = FALSE
# howManyArrows = 500
# colorPaletteFunction = colorRampPalette(c("grey100", "grey30", "firebrick"))
# breaks=cuts
# legend=F

vectorPlot <- function(backgroundRaster, t1Isolines = NULL, t3Isolines = NULL, isolineColors, t1Intensity, t3Intensity, scaleXBy, aggregationFactor, arrowHeadLength, arrowColor, aggregate=FALSE, howManyArrows = NULL, colorPaletteFunction = NULL, ...){
  colorFunction <- colorRampPalette(c("grey100", "grey30", "firebrick"))
  # Prepare datasets
  diff <- t3Intensity[[1]]-t1Intensity[[1]]
  if (aggregate == TRUE){
    diff <- raster::aggregate(x = diff, fact = aggregationFactor)
  }
  slope <- raster::terrain(x = diff, opt = "slope", unit = "radians", neighbors = 8)
  aspect <- raster::terrain(x = diff, opt = "aspect", unit = "radians", neighbors = 8)
  
  # Convert raster coordinates and values into dataframes in a way that even NAs
  # are retained (which is not the default behavior of rasterToPoints). Scale
  # only the slope values (without centering to keep them positive). Leave
  # aspect alone.
  diffCoords <- as.data.frame(coordinates(diff))
  slopeCoords <- diffCoords
  aspectCoords <- diffCoords
  diffCoords$difference <- diff@data@values
  slopeCoords$slope <- slope@data@values
  slopeCoords$slope <- scale(slopeCoords$slope, center=FALSE)
  aspectCoords$aspect <- aspect@data@values
  
  # Visualize
  
  # Change color scheme here !!!
  if (is.null(colorPaletteFunction)==TRUE){
    # Maximum number of colors from this particular palette is 11
    purpOranTheme <- colorRampPalette(colors = RColorBrewer::brewer.pal(11, 'PuOr'))
  } else {
    purpOranTheme <- colorPaletteFunction
  }
  # Convert to rgb
  myCols <- col2rgb(purpOranTheme(16))
  # Drop some of the darker tones
  myCols <- myCols[, -c(1)]
  # Add some white
  myCols <- apply(myCols, MARGIN = c(1,2), FUN = function(x) ((255-x)*0.05)+x)
  
  # Convert back to hex
  myCols <- sapply(X = 1:ncol(myCols), FUN = function(i) rgb2hex(myCols[,i]))
  # Create a color generating function with new color set
  purpOranTheme <- colorRampPalette(colors = myCols)

    # ..........................................................................
  
  # Plot with new colors
  raster::plot(backgroundRaster, col=purpOranTheme(16), ...)
  if (is.null(t1Isolines)==FALSE & is.null(t3Isolines)==TRUE & length(isolineColors)==1){
    sp::plot(t1Isolines, add=T, col=isolineColors[1])
  } else if (is.null(t3Isolines)==FALSE & is.null(t1Isolines)==TRUE & length(isolineColors)==1){
    sp::plot(t3Isolines, add=T, col=isolineColors[1])
  } else if (is.null(t1Isolines)==FALSE & is.null(t1Isolines)==FALSE & length(isolineColors)==2){
    sp::plot(t1Isolines, add=T, col=isolineColors[1])
    sp::plot(t3Isolines, add=T, col=isolineColors[2])
  }
  
  x0 <- diffCoords[, "x"]
  y0 <- diffCoords[, "y"]
  x1 <- x0 + slopeCoords[, "slope"] * sin(aspectCoords[, "aspect"]) * scaleXBy
  y1 <- y0 + slopeCoords[, "slope"] * cos(aspectCoords[, "aspect"])
  
  # Adjust records to either aggregate pixels to coarser resolution or use a
  # systematic sample based on original user inputs to limit the number of
  # arrows
  if (aggregate==FALSE & howManyArrows > 0){
    indices <- sampleRegular(x = backgroundRaster, size = howManyArrows, cells=TRUE)[,1]
    arrows(x0 = x0[indices], y0 = y0[indices], x1 = x1[indices], y1 = y1[indices], length = arrowHeadLength, angle = 27, col=arrowColor, lwd=1)
  } else if (aggregate == TRUE) {
    arrows(x0 = x0, y0 = y0, x1 = x1, y1 = y1, length = arrowHeadLength, angle = 27, col=arrowColor, lwd=1)
  }
}
